# Supplementary material for: Quantification of promoting efficiency and reducing toxicity of Traditional Chinese Medicine: A case study of the combination of Tripterygium wilfordii hook. f. and Lysimachia christinae hance in the treatment of lung cancer
Source: Front Pharmacol. 2022 Oct 20;13:1018273. doi: 10.3389/fphar.2022.1018273 (PMC9631451; doi:10.3389/fphar.2022.1018273)
Supplement: Supplementary file 1 [file Table2.XLSX]

## Sheet: Sheet2
Toxicity	Diseases	CUI	Name	Ref.
Reproductive system toxicity	Oligospermia	C0028960	Oligospermia	Effect of Tripterygium wilfordii polyglycoside on spermatogenesis
	Secondary physiologic amenorrhea	C0232940	Secondary physiologic amenorrhea	Trace and monitoring of that effect of tripterygium wilfordii preparation on female reproductive system
	amenorrhea	C0028949	Oligomenorrhea	Trace and monitoring of that effect of tripterygium wilfordii preparation on female reproductive system
		C0002453	Amenorrhea	Trace and monitoring of that effect of tripterygium wilfordii preparation on female reproductive system
	Dysfunctional uterine bleeding	C0025874	Metrorrhagia	A case of dysfunctional uterine bleeding caused by tripterygium wilfordii glycosides
	Premature ovarian failure	C4303510	Idiopathic premature ovarian failure	Trace and monitoring of that effect of tripterygium wilfordii preparation on female reproductive system
		C4552079	Premature Ovarian Failure 1	Trace and monitoring of that effect of tripterygium wilfordii preparation on female reproductive system
		C3810367	PREMATURE OVARIAN FAILURE 8	Trace and monitoring of that effect of tripterygium wilfordii preparation on female reproductive system
		C4310782	PREMATURE OVARIAN FAILURE 12	Trace and monitoring of that effect of tripterygium wilfordii preparation on female reproductive system
		C4225402	PREMATURE OVARIAN FAILURE 10	Trace and monitoring of that effect of tripterygium wilfordii preparation on female reproductive system
		C1969060	Premature Ovarian Failure 5	Trace and monitoring of that effect of tripterygium wilfordii preparation on female reproductive system
		C1845105	Premature Ovarian Failure 2b	Trace and monitoring of that effect of tripterygium wilfordii preparation on female reproductive system
		C2676742	Premature Ovarian Failure 6	Trace and monitoring of that effect of tripterygium wilfordii preparation on female reproductive system
		C4693941	PREMATURE OVARIAN FAILURE 14	Trace and monitoring of that effect of tripterygium wilfordii preparation on female reproductive system
		C3810376	PREMATURE OVARIAN FAILURE 9	Trace and monitoring of that effect of tripterygium wilfordii preparation on female reproductive system
		C1845293	Premature Ovarian Failure 2a	Trace and monitoring of that effect of tripterygium wilfordii preparation on female reproductive system
		C4310783	PREMATURE OVARIAN FAILURE 11	Trace and monitoring of that effect of tripterygium wilfordii preparation on female reproductive system
		C2751825	PREMATURE OVARIAN FAILURE 7 (disorder)	Trace and monitoring of that effect of tripterygium wilfordii preparation on female reproductive system
		C4748170	PREMATURE OVARIAN FAILURE 15	Trace and monitoring of that effect of tripterygium wilfordii preparation on female reproductive system
		C1845295	Premature Ovarian Failure 4	Trace and monitoring of that effect of tripterygium wilfordii preparation on female reproductive system
		C4479510	PREMATURE OVARIAN FAILURE 13	Trace and monitoring of that effect of tripterygium wilfordii preparation on female reproductive system
		C1837008	PREMATURE OVARIAN FAILURE 3 (disorder)	Trace and monitoring of that effect of tripterygium wilfordii preparation on female reproductive system
		C0085215	Ovarian Failure, Premature	Trace and monitoring of that effect of tripterygium wilfordii preparation on female reproductive system
	Premature Menopause	C0025322	Premature Menopause	Trace and monitoring of that effect of tripterygium wilfordii preparation on female reproductive system
Cardiovascular toxicity	Bradycardia	C0428977	Bradycardia	Clinical analysis of 7 cases of bradycardia caused by tripterygium wilfordii.
		C0085610	Sinus bradycardia	Clinical analysis of 7 cases of bradycardia caused by tripterygium wilfordii.
		C1963175	Sinus Bradycardia, CTCAE	Clinical analysis of 7 cases of bradycardia caused by tripterygium wilfordii.
		C2108107	continuous electrocardiogram sinus bradycardia (finding)	Clinical analysis of 7 cases of bradycardia caused by tripterygium wilfordii.
	palpitation	C0030252	Palpitations	Study on cardiotoxicity of tripterygium wilfordii hook. f.
		C3160712	Palpitations, CTCAE	Study on cardiotoxicity of tripterygium wilfordii hook. f.
	Arrhythmia	C0003811	Cardiac Arrhythmia	Study on cardiotoxicity of tripterygium wilfordii hook. f.
		C0085612	Ventricular arrhythmia	Study on cardiotoxicity of tripterygium wilfordii hook. f.
		C0684276	Hypsarrhythmia	Study on cardiotoxicity of tripterygium wilfordii hook. f.
		C0428974	Supraventricular arrhythmia	Study on cardiotoxicity of tripterygium wilfordii hook. f.
		C0080203	Tachyarrhythmia	Study on cardiotoxicity of tripterygium wilfordii hook. f.
		C4553764	Ventricular Arrhythmia, CTCAE 5.0	Study on cardiotoxicity of tripterygium wilfordii hook. f.
		C1883529	Ventricular Arrhythmia, CTCAE 3.0	Study on cardiotoxicity of tripterygium wilfordii hook. f.
		C0344424	Ventricular Arrhythmia by ECG Finding	Study on cardiotoxicity of tripterygium wilfordii hook. f.
		C0085611	Atrial arrhythmia	Study on cardiotoxicity of tripterygium wilfordii hook. f.
Digestive system toxicity	Gastrointestinal bleeding	C0266807	Acute gastrointestinal hemorrhage	Gastrointestinal reaction induced by tripterygium wilfordii in 2 cases
	Acute gastroenteritis	C0267446	Acute gastroenteritis	Acute hemorrhagic gastroenteritis with acute renal failure caused by triptolide poisoning
Bone marrow and blood system	pancytopenia	C0030312	Pancytopenia	A case of severe pancytopenia caused by tripterygium wilfordii polyglycoside tablets
	Agranulocytosis	C0001824	Agranulocytosis	Retrospective analysis of blood toxicity caused by tripterygium wilfordii preparation and its clinical nursing enlightenment
		C1735902	Acute agranulocytosis	Retrospective analysis of blood toxicity caused by tripterygium wilfordii preparation and its clinical nursing enlightenment
		C0221023	Cyclic neutropenia	Retrospective analysis of blood toxicity caused by tripterygium wilfordii preparation and its clinical nursing enlightenment
		C0272178	Drug-induced neutropenia	Retrospective analysis of blood toxicity caused by tripterygium wilfordii preparation and its clinical nursing enlightenment
		C2267231	Chronic idiopathic neutropenia	Retrospective analysis of blood toxicity caused by tripterygium wilfordii preparation and its clinical nursing enlightenment
	Leukemoid reaction	C0023501	Leukemoid Reaction	Retrospective analysis of blood toxicity caused by tripterygium wilfordii preparation and its clinical nursing enlightenment
	Severe anemia	C0238644	Anemia, severe	Retrospective analysis of blood toxicity caused by tripterygium wilfordii preparation and its clinical nursing enlightenment
		C0002871	Anemia	Retrospective analysis of blood toxicity caused by tripterygium wilfordii preparation and its clinical nursing enlightenment
		C0340952	Secondary anemia NOS	Retrospective analysis of blood toxicity caused by tripterygium wilfordii preparation and its clinical nursing enlightenment
	Disseminated intravascular coagulation	C0012739	Disseminated Intravascular Coagulation	Retrospective analysis of blood toxicity caused by tripterygium wilfordii preparation and its clinical nursing enlightenment
		C4023149	Acute disseminated intravascular coagulation	Retrospective analysis of blood toxicity caused by tripterygium wilfordii preparation and its clinical nursing enlightenment
renal toxicity	Albuminuria	C0001925	Albuminuria	Compatibility with Panax notoginseng and Rehmannia glutinosa Alleviates the Hepatotoxicity and Nephrotoxicity of Tripterygium wilfordii via Modulating the Pharmacokinetics of Triptolide
		C0730345	Microalbuminuria	Compatibility with Panax notoginseng and Rehmannia glutinosa Alleviates the Hepatotoxicity and Nephrotoxicity of Tripterygium wilfordii via Modulating the Pharmacokinetics of Triptolide
	acute renal failure	C0022660	Kidney Failure, Acute	Analysis of 20 Cases of Acute Renal Failure Caused by Tripterygium Wilfordii Poisoning
		C0035078	Kidney Failure	Analysis of 20 Cases of Acute Renal Failure Caused by Tripterygium Wilfordii Poisoning
	Interstitial nephritis	C3553774	INTERSTITIAL NEPHRITIS, KARYOMEGALIC	A case of acute interstitial nephritis caused by tripterygium wilfordii polyglycoside in elderly patients with nephrotic syndrome
		C1843273	Tubulointerstitial nephritis and uveitis	A case of acute interstitial nephritis caused by tripterygium wilfordii polyglycoside in elderly patients with nephrotic syndrome
		C0149937	Acute interstitial nephritis	A case of acute interstitial nephritis caused by tripterygium wilfordii polyglycoside in elderly patients with nephrotic syndrome
		C1843274	Acute Tubulointerstitial Nephritis	A case of acute interstitial nephritis caused by tripterygium wilfordii polyglycoside in elderly patients with nephrotic syndrome
		C0341699	Granulomatous interstitial nephritis	A case of acute interstitial nephritis caused by tripterygium wilfordii polyglycoside in elderly patients with nephrotic syndrome
		C0041349	Nephritis, Tubulointerstitial	A case of acute interstitial nephritis caused by tripterygium wilfordii polyglycoside in elderly patients with nephrotic syndrome
		C0027707	Nephritis, Interstitial	A case of acute interstitial nephritis caused by tripterygium wilfordii polyglycoside in elderly patients with nephrotic syndrome
	hematuria	C0018965	Hematuria	Literature Investigation and Analysis of Adverse Reactions of Tripterygium Wilfordii
		C0239937	Microscopic hematuria	Literature Investigation and Analysis of Adverse Reactions of Tripterygium Wilfordii
		C0473237	Frank hematuria	Literature Investigation and Analysis of Adverse Reactions of Tripterygium Wilfordii
		C0238157	Benign hematuria	Literature Investigation and Analysis of Adverse Reactions of Tripterygium Wilfordii
	Acute renal insufficiency	C1565662	Acute Kidney Insufficiency	A case of poisoning caused by taking tripterygium wilfordii polyglycoside tablets by mistake in children
		C1565489	Renal Insufficiency	A case of poisoning caused by taking tripterygium wilfordii polyglycoside tablets by mistake in children
		C0948387	Secondary Adrenal Insufficiency	A case of poisoning caused by taking tripterygium wilfordii polyglycoside tablets by mistake in children
		C4479664	ADRENAL INSUFFICIENCY, NR5A1-RELATED	A case of poisoning caused by taking tripterygium wilfordii polyglycoside tablets by mistake in children
		C1561643	Chronic Kidney Diseases	A case of poisoning caused by taking tripterygium wilfordii polyglycoside tablets by mistake in children
		C0001623	Adrenal gland hypofunction	A case of poisoning caused by taking tripterygium wilfordii polyglycoside tablets by mistake in children
		C0405580	Adrenal cortical hypofunction	A case of poisoning caused by taking tripterygium wilfordii polyglycoside tablets by mistake in children
		C0403447	Chronic Kidney Insufficiency	A case of poisoning caused by taking tripterygium wilfordii polyglycoside tablets by mistake in children
		C0271738	Hypocortisolism secondary to another disorder	A case of poisoning caused by taking tripterygium wilfordii polyglycoside tablets by mistake in children
hepatotoxicity	Abnormal liver function	C0086565	Liver Dysfunction	A case of acute liver function damage caused by tripterygium wilfordii polyglycoside tablets
	bilirubin Increased	C0311468	Increased bilirubin level (finding)	Analysis of 80 cases of liver dysfunction caused by tripterygium wilfordii preparation
	Hepatomegaly	C0019209	Hepatomegaly	Study on hepatotoxicity of Tripterygium wilfordii and ADME/Tox evaluation ideas
		C1835881	Fluctuating hepatomegaly	Study on hepatotoxicity of Tripterygium wilfordii and ADME/Tox evaluation ideas
Neurotoxicity	drowsiness	C0013144	Drowsiness	Study on toxicity textual research and prevention analysis of tripterygium wilfordii hook. f.
	dizzy	C0012833	Dizziness	Study on toxicity textual research and prevention analysis of tripterygium wilfordii hook. f.

## Sheet: Sheet3
		diseases	CUI	Name
二萜类	生殖系统毒性	少精	C0028960	Oligospermia	少精子症	雷公藤多甙对雄性小鼠生殖毒性影响的研究
		oligozoospermia	C1839071	Spermatogenic Failure, Nonobstructive, Y-Linked	生精障碍，非梗阻性，Y连锁	雷公藤多甙对雄性小鼠生殖毒性影响的研究
		闭经	C0232939	Primary physiologic amenorrhea	原发性生理性闭经
		amenorrhea	C0232940	Secondary physiologic amenorrhea	继发性生理性闭经	无
			C0028949	Oligomenorrhea	月经过少
			C0002453	Amenorrhea	无月经
		功能失调性子宫出血Dysfunctional uterine bleeding	C0025874	Metrorrhagia	子宫出血
		卵巢早衰	C4303510	Idiopathic premature ovarian failure	特发性卵巢早衰
		Premature ovarian failure	C4552079	Premature Ovarian Failure 1	卵巢早衰1
			C3810367	PREMATURE OVARIAN FAILURE 8	卵巢早衰8
			C4310782	PREMATURE OVARIAN FAILURE 12	卵巢早衰12
			C4225402	PREMATURE OVARIAN FAILURE 10	卵巢早衰10
			C1969060	Premature Ovarian Failure 5	卵巢早衰5
			C1845105	Premature Ovarian Failure 2b	卵巢早衰2b
			C2676742	Premature Ovarian Failure 6	卵巢早衰6
			C4693941	PREMATURE OVARIAN FAILURE 14	卵巢早衰14
			C3810376	PREMATURE OVARIAN FAILURE 9	卵巢早衰9
			C1845293	Premature Ovarian Failure 2a	卵巢早衰2a
			C4310783	PREMATURE OVARIAN FAILURE 11	卵巢早衰11
			C2751825	PREMATURE OVARIAN FAILURE 7 (disorder)	卵巢早衰7(障碍)
			C4748170	PREMATURE OVARIAN FAILURE 15	卵巢早衰15
			C1845295	Premature Ovarian Failure 4	卵巢早衰4
			C4479510	PREMATURE OVARIAN FAILURE 13	卵巢早衰13
			C1837008	PREMATURE OVARIAN FAILURE 3 (disorder)	卵巢早衰3(障碍)
			C0085215	Ovarian Failure, Premature	卵巢衰竭，早产
			C0025322	Premature Menopause	早熟绝经
	心血管系统毒性	心动过缓	C0428977	Bradycardia	心动过缓
		Bradycardia	C0085610	Sinus bradycardia	窦性心动过缓
			C1963175	Sinus Bradycardia, CTCAE	窦性心动过缓
			C2108107	continuous electrocardiogram sinus bradycardia (finding)	连续心电图窦性心动过缓(发现)
			C0232191	Reflex bradycardia	反射性心动过缓
			C0232190	Vagal autonomic bradycardia	迷走神经自主性心动过缓
		心悸 palpitation	C0030252	Palpitations	心悸
			C3160712	Palpitations, CTCAE	心悸
		房室传导阻滞	C0151517	Complete atrioventricular block	完全房室传导阻滞
		Atrioventricular block	C0004245	Atrioventricular Block	房室传导阻滞
			C0085614	First degree atrioventricular block	一级房室传导阻滞
			C0264906	Second degree atrioventricular block	二度房室传导阻滞
			C2215935	Electrocardiogram atrioventricular block complete heart block	心电图房室传导阻滞完全性心脏传导阻滞
			C3715208	AV Block First Degree by ECG Finding	心电图发现房室传导阻滞一级
			C3714697	AV Block Second Degree by ECG Finding	心电图发现房室传导阻滞二度
		心律失常	C0003811	Cardiac Arrhythmia	心律失常
		Arrhythmia	C0085612	Ventricular arrhythmia	心室紊乱心律
			C0684276	Hypsarrhythmia	高度节律失常
			C0428974	Supraventricular arrhythmia	室上性心律失常
			C0080203	Tachyarrhythmia	快速性心律失常
			C4553764	Ventricular Arrhythmia, CTCAE 5.0	室性心律失常，CTCAE 5.0
			C1883529	Ventricular Arrhythmia, CTCAE 3.0	室性心律失常，CTCAE 3.0
			C0344424	Ventricular Arrhythmia by ECG Finding	心电图发现室性心律失常
			C0085611	Atrial arrhythmia	心房紊乱心律
		心源性休克Cardiogenic shock	C0036980	Shock, Cardiogenic	休克，心源性
	消化系统毒性	消化道出血 Gastrointestinal bleeding	C0266807	Acute gastrointestinal hemorrhage	急性消化道出血
		溃疡性结肠炎	C0009324	Ulcerative Colitis	溃疡性结肠炎
		Ulcerative colitis	C2919828	Chronic ulcerative colitis	慢性溃疡性结肠炎
			C3843756	Ulcerative colitis or Crohn's	溃疡性结肠炎或克罗恩病
			C0375359	Chronic left-sided ulcerative colitis	慢性左侧溃疡性结肠炎
			C1260710	Acute ulcerative colitis	急性溃疡性结肠炎
			C3272820	Ulcerative Colitis-Associated Colorectal Adenocarcinoma	溃疡性结肠炎相关结直肠腺癌
			C0941057	Ulcerative colitis, quiescent	溃疡性结肠炎，静止期
			C2919576	Left sided ulcerative colitis	左侧溃疡性结肠炎
		急性胃肠炎Acute gastroenteritis	C0267446	Acute gastroenteritis	急性胃肠炎
	骨髓与血液系统	全血细胞减少pancytopenia	C0030312	Pancytopenia	全血细胞减少症
		粒细胞缺乏	C0001824	Agranulocytosis	粒性白血球缺乏症
		Agranulocytosis	C1735902	Acute agranulocytosis	急性粒细胞缺乏症
			C0221023	Cyclic neutropenia	周期性中性粒细胞减少症
			C0272178	Drug-induced neutropenia	药物诱导的中性粒细胞减少症
			C2267231	Chronic idiopathic neutropenia	慢性特发性中性粒细胞减少症
		类白血病反应Leukemoid reaction	C0023501	Leukemoid Reaction	白血病样反应
		继发性再生障碍性贫血	C0002874	Aplastic Anemia	再生障碍性贫血
		Secondary aplastic anemia	C0271907	Acquired aplastic anemia	获得性再生障碍性贫血
		蛛网膜下腔出血	C0038525	Subarachnoid Hemorrhage	蛛网膜下腔出血
		Subarachnoid Hemorrhage	C0472383	Subarachnoid Hemorrhage, Spontaneous	自发性蛛网膜下腔出血
			C1410400	Nontraumatic subarachnoid hemorrhage, unspecified	非外伤性蛛网膜下腔出血，未指明
		重度贫血	C0238644	Anemia, severe	贫血，严重
		Severe anemia	C0002871	Anemia	贫血症
			C0340952	Secondary anemia NOS	继发性贫血NOS
		弥漫性血管内凝血	C0012739	Disseminated Intravascular Coagulation	弥散性血管内凝血
		Disseminated intravascular coagulation	C4023149	Acute disseminated intravascular coagulation	急性弥散性血管内凝血
	皮肤损害	皮肤糜烂Skin erosion	C3887524	Skin Erosion	皮肤侵蚀
		皮肤溃疡Skin ulcer	C0037299	Skin Ulcer	皮肤溃疡
			C0157738	Chronic skin ulcer	慢性皮肤溃疡
		结节性红斑Erythema nodosum	C0014743	Erythema Nodosum	结节性红斑
		皮疹 erythra	C0014804	Erythromelalgia	红斑性肢痛
		口周疱疹	C0019345	Herpes Labialis	唇疱疹
			C0341012	Oral herpes simplex infection	口腔单纯疱疹感染
		口角炎Angular stomatitis	C0221237	Angular cheilitis	唇炎
生物碱类	肾毒性	蛋白尿	C0001925	Albuminuria	蛋白尿
		albuminuria	C0730345	Microalbuminuria	微量白蛋白尿
			C1301626	Hypertension with albuminuria	高血压伴蛋白尿
		急性肾衰竭	C0022660	Kidney Failure, Acute	急性肾衰竭
		acute renal failure	C1828256	Acute renal failure due to ischemia	缺血性急性肾衰竭
			C0035078	Kidney Failure	肾衰竭
		急性药物性间质性肾炎	C3553774	INTERSTITIAL NEPHRITIS, KARYOMEGALIC	间质性肾炎
		Interstitial nephritis	C0238304	Chronic interstitial nephritis	慢性间质性肾炎
			C1843273	Tubulointerstitial nephritis and uveitis	肾小管间质性肾炎和葡萄膜炎
			C0149937	Acute interstitial nephritis	急性间质性肾炎
			C1843274	Acute Tubulointerstitial Nephritis	急性肾小管间质性肾炎
			C0341699	Granulomatous interstitial nephritis	肉芽肿性间质性肾炎
			C2931118	Megalocytic interstitial nephritis	肥大细胞间质性肾炎
			C0477729	Other chronic tubulo-interstitial nephritis	其他慢性肾小管间质性肾炎
			C0041349	Nephritis, Tubulointerstitial	肾炎，肾小管间质
			C0027707	Nephritis, Interstitial	间质性肾炎
		血尿	C0018965	Hematuria	血尿
		hematuria	C0239937	Microscopic hematuria	显微镜下血尿
			C0473237	Frank hematuria	坦率血尿
			C0238157	Benign hematuria	良性血尿
			C2673195	Angiopathy, Hereditary, With Nephropathy, Aneurysms, And Muscle Cramps	遗传性血管病，伴有肾病、动脉瘤和肌肉痉挛
		急性肾功能不全	C1565662	Acute Kidney Insufficiency	急性肾功能不全
		Acute renal insufficiency	C1565489	Renal Insufficiency	肾机能不全
			C2103602	Autoimmune Primary Adrenal Insufficiency	自身免疫性原发性肾上腺功能不全
			C3887896	Primary Adrenal Insufficiency	原发性肾上腺功能不全
			C0948387	Secondary Adrenal Insufficiency	继发性肾上腺功能不全
			C4023211	Adrenocorticotropin deficient adrenal insufficiency	促肾上腺皮质激素缺乏性肾上腺功能不全
			C3502131	Adrenal Insufficiency, Congenital	先天性肾上腺功能不全
			C3889112	Autoimmune adrenal insufficiency	自身免疫性肾上腺功能不全
			C4479664	ADRENAL INSUFFICIENCY, NR5A1-RELATED	肾上腺功能不全，NR5A1相关
			C4707238	Inherited isolated adrenal insufficiency due to partial CYP11A1 deficiency	部分CYP11A1缺乏导致的遗传性孤立性肾上腺功能不全
			C1561643	Chronic Kidney Diseases	慢性肾脏疾病
			C0001623	Adrenal gland hypofunction	肾上腺功能减退
			C0405580	Adrenal cortical hypofunction	肾上腺皮质功能减退
			C0403447	Chronic Kidney Insufficiency	慢性肾功能不全
			C0342388	Adrenocorticotropic hormone (ACTH) deficiency (disorder)	促肾上腺皮质激素缺乏症
			C0271738	Hypocortisolism secondary to another disorder	继发于另一种疾病的皮质醇增多症
			C0271932	Anemia of chronic renal failure	慢性肾衰竭贫血
	肝毒性	肝功能异常Abnormal liver function	C0086565	Liver Dysfunction	肝功能障碍
		肝脂肪变性	C1850415	Microvesicular hepatic steatosis	微血管性肝脂肪变性
		Hepatic steatosis	C1837256	Macrovesicular hepatic steatosis	大泡性肝脂肪变性
			C1849686	Diffuse hepatic steatosis	弥漫性肝脂肪变性
			C4025020	Acute hepatic steatosis	急性肝脂肪变性
		胆红素升高 bilirubin Increased	C0311468	Increased bilirubin level (finding)	胆红素水平升高(发现)
		黄疸	C0022354	Jaundice, Obstructive	梗阻性黄疸
		jaundice	C0022350	Jaundice, Chronic Idiopathic	慢性特发性黄疸
			C4025805	Intermittent jaundice	间歇性黄疸
			C0242183	Jaundice, Hemolytic	黄疸，溶血性
			C1262535	Hepatocellular jaundice	肝细胞性黄疸
			C4025019	Intrahepatic cholestasis with episodic jaundice	肝内胆汁淤积伴发作性黄疸
			C0022346	Icterus	黄疸
			C0022610	Kernicterus	核黄疸
			C0268314	Cholestasis-edema syndrome, Norwegian type	胆汁淤积-水肿综合征，挪威型
		肝大	C0019209	Hepatomegaly	肝肿大
		Hepatomegaly	C1835881	Fluctuating hepatomegaly	波动性肝肿大
		病毒性肝炎	C0042721	Viral hepatitis	病毒性肝炎
		Viral hepatitis	C0276623	Chronic viral hepatitis	慢性病毒性肝炎
			C1861901	Subacute progressive viral hepatitis	亚急性进行性病毒性肝炎
			C0276622	Acute viral hepatitis	急性病毒性肝炎
			C1963279	Viral Hepatitis, CTCAE 3	病毒性肝炎，CTCAE 3
			C1112306	Adenoviral hepatitis	腺病毒肝炎
			C0276625	Chronic active viral hepatitis	慢性活动性病毒性肝炎
			C1843995	Enteroviral hepatitis	肠道病毒性肝炎
	神经系统毒性	嗜睡 drowsiness	C0013144	Drowsiness	睡意
		头晕 dizzy	C0012833	Dizziness	头昏眼花

## Sheet: Sheet1
雷公藤毒性
肾毒性	蛋白尿	血尿	急性肾衰竭	少尿	浮肿	急性药物性间质性肾炎	管型尿	急性肾功能不全
肝毒性	肝功能异常	肝脂肪变性	胆红素升高	黄疸	肝大	肝脏出血坏死	粒细胞减少	病毒性肝炎	胆汁瘀积性肝脏损害
生殖系统毒性	少精	死精	性欲减退	生育能力下降	闭经	月经紊乱	卵巢早衰	功能失调性子宫出血
消化系统毒性	口干	恶心	呕吐	肠鸣	腹痛	腹泻	纳减	食道下部烧灼感	便秘、便血	消化道出血	溃疡性结肠炎	急性胃肠炎	顽固性呕吐
骨髓与血液系统	全血细胞减少	粒细胞缺乏	类白血病反应	继发性再生障碍性贫血	蛛网膜下腔出血	重度贫血	皮肤瘀斑	发热	鼻出血	弥漫性血管内凝血
神经系统毒性	头晕	嗜睡	乏力
心血管系统	胸 闷	心悸	心动过缓	房室传导阻滞	心律失常	心源性休克	心电图异常
皮肤损害	皮肤糜烂	溃疡	结节性红斑	雀斑样色素沉着	日光性皮炎	狼疮样皮疹	湿疹样皮炎	口周疱疹	口角炎
