# Supplementary material for: Quantification of promoting efficiency and reducing toxicity of Traditional Chinese Medicine: A case study of the combination of Tripterygium wilfordii hook. f. and Lysimachia christinae hance in the treatment of lung cancer
Source: Front Pharmacol. 2022 Oct 20;13:1018273. doi: 10.3389/fphar.2022.1018273 (PMC9631451; doi:10.3389/fphar.2022.1018273)
Supplement: Supplementary file 2 [file Table3.XLSX]

## Sheet: Sheet1
Pathogenic gene of Lung cancer	Number of references
EGFR	921
TP53	533
KRAS	211
ALK	174
GSTM1	129
CDKN2A	111
CYP1A1	108
ERBB2	90
BCL2	83
MET	80
VEGFA	71
EGF	66
PIK3CA	63
PTGS2	61
MYC	58
FHIT	57
AKT1	56
XRCC1	56
ABCB1	54
TERT	52
GSTT1	51
STAT3	49
CHRNA3	48
BRAF	47
RASSF1	46
PTEN	43
TNF	43
HPGDS	43
CCND1	42
CHRNA5	42
FGFR1	42
OGG1	42
ERCC2	41
STK11	39
EML4	37
GRP	36
GSTP1	36
IL6	34
NFE2L2	34
HGF	33
SLCO6A1	33
ERCC1	31
KIT	31
PIK3CB	31
TGFB1	31
TSC1	31
GSTK1	31
MMP9	30
PIK3CD	30
PIK3CG	30
ASCL1	29
HIF1A	29
NFKB1	29
RET	29
CYP2E1	28
MMP2	28
MPO	28
ABCC1	28
ROS1	28
CLPTM1L	28
CYP2A6	27
EPHX1	27
IGF1R	26
MDM2	25
SOX2	25
GABPA	24
HRAS	24
COX2	23
PPARG	23
NKX2-1	23
CHRNB4	22
NQO1	22
MCL1	22
MYCL	22
POMC	22
SMARCA4	22
EZH2	21
TNFSF10	21
MIR21	21
CYP2D6	20
MGMT	20
IL24	20
TBC1D9	20
PTHLH	19
TP73	19
PROM1	19
ATM	18
CYP2B6	18
MMP1	18
PCNA	18
RARB	18
TYMS	18
XRCC3	18
ABCG2	18
CD274	18
COPD	18
APC	17
APEX1	17
CASP3	17
CDK2	17
CDKN1A	17
MUC1	17
MAP2K7	17
CAV1	16
ESR1	16
GSTM2	16
IGF1	16
IL1B	16
CXCL8	16
NCAM1	16
VIM	16
TP63	16
ARHGAP24	16
BIRC5	15
CSF2	15
FN1	15
IFNG	15
IL2	15
MAPK1	15
SPP1	15
XPC	15
SCLC1	15
TNFRSF10B	15
KEAP1	15
NAT2	14
FAS	14
CALCA	14
CD44	14
CEACAM5	14
EPCAM	14
MSH3	14
MTHFR	14
CXCR4	14
MALAT1	14
MIR155	14
CDKN1B	13
CHRNA4	13
ERBB3	13
MDM4	13
DDR2	13
SOD2	13
PARP1	12
CDH1	12
CYP1B1	12
ENO2	12
MTOR	12
GLB1	12
MAPK3	12
MAPK8	12
BCL2L11	12
AVP	11
CRYZ	11
CTNND1	11
E2F1	11
FUS	11
HNRNPA2B1	11
MYCN	11
NME1	11
NOTCH1	11
CCL2	11
CXCL12	11
SEMA3F	11
SLC22A3	11
ZEB1	11
TWIST1	11
TUSC2	11
CADM1	11
WWOX	11
HYKK	11
AHR	10
BAX	10
BRCA2	10
CASP8	10
CDKN2B	10
CYP1A2	10
EGR1	10
EPHB2	10
FGFR3	10
FOXM1	10
GPX1	10
HSP90AA1	10
SMAD2	10
SMAD4	10
RAF1	10
SP1	10
TGFBR2	10
CHEK2	10
EPB41L3	10
SLC12A9	10
MARCKSL1	10
WLS	10
BCL2L1	9
CDH13	9
CTNNB1	9
DNMT3B	9
EPHA2	9
ELAVL2	9
HMOX1	9
IGFBP3	9
IL10	9
ITK	9
MLH1	9
MAP2K1	9
RRM1	9
SKP2	9
TOP2A	9
TTF1	9
VEGFC	9
ABCC3	9
YAP1	9
SIRT1	9
MIR34A	9
BRCA1	8
DMBT1	8
DNMT1	8
ESR2	8
FOXO3	8
GAPDH	8
NR3C1	8
ICAM1	8
KRT19	8
NOTCH3	8
SERPINE1	8
SERPINA1	8
PXN	8
RAD51	8
VDR	8
XPA	8
HDAC9	8
SEMA6A	8
SLC4A9	8
UCN3	8
MIR205	8
MIR17HG	8
ACTB	7
AXL	7
BSG	7
CHEK1	7
CHGA	7
CTGF	7
ERBB4	7
PTK2B	7
FGFR2	7
GRPR	7
NRG1	7
IGF2	7
IL15	7
IL17A	7
IREB2	7
JAK2	7
KIF5B	7
MCC	7
MSH2	7
PRDX1	7
PLK1	7
PML	7
PR@	7
RAC1	7
RB1	7
REST	7
SRC	7
SST	7
AURKA	7
SEMA3B	7
AURKB	7
CHL1	7
PPP1R13L	7
GADD45G	7
ACKR3	7
MYO18B	7
MIR146A	7
MIR31	7
MIR34B	7
ACTN4	6
ALDH1A1	6
FASLG	6
BDNF	6
BMI1	6
DDR1	6
CALM1	6
CAT	6
CD9	6
CDK4	6
COL11A2	6
CRP	6
CSF1	6
CYP24A1	6
ELANE	6
FGF2	6
FGFR4	6
FUT4	6
HDAC1	6
HES1	6
HSPA4	6
HTC2	6
IFNA1	6
IFNA13	6
IGFBP2	6
INSM1	6
CD82	6
MMP7	6
NBN	6
NOS2	6
NRAS	6
PKM	6
PTBP1	6
PTN	6
PTPN11	6
RAD52	6
RNASE3	6
S100A2	6
SFTPD	6
SHOX2	6
SOX4	6
TFPI2	6
ADAM9	6
SLIT2	6
RBM5	6
TDGF1P6	6
SRRM2	6
RBMS3	6
SETD2	6
PNO1	6
CHPT1	6
DHDDS	6
SESN2	6
CTCFL	6
MIR182	6
MIR20A	6
MIR210	6
SFTPA1	6
HOTAIR	6
CD24	6
AGER	5
AKT2	5
ANXA1	5
BMP4	5
BRS3	5
CALM2	5
CALM3	5
CASP9	5
RUNX3	5
CCK	5
CHRNA1	5
MAP3K8	5
CLDN7	5
CRKL	5
CYP3A4	5
DAP	5
DAPK1	5
AKR1C1	5
DNMT3A	5
DVL3	5
ERCC5	5
ERG	5
FEN1	5
FOLR1	5
GAST	5
GLI1	5
HLA-A	5
HSPB1	5
TNC	5
IFNB1	5
SMAD3	5
MEN1	5
MMP12	5
MMP13	5
MMP14	5
MST1R	5
MTAP	5
MUC4	5
OPRM1	5
PAH	5
PRKN	5
PGR	5
PLAU	5
PLG	5
PRRX1	5
POU5F1	5
PPP2R1B	5
PRKCA	5
PTK2	5
RARA	5
ROBO1	5
SLC2A1	5
SMARCA1	5
SOX9	5
SULT1A1	5
TAP1	5
TGM2	5
TIMP1	5
TMPRSS2	5
TXNRD1	5
UBE2N	5
VHL	5
AIMP2	5
EIF3A	5
MBD2	5
GTF2IRD1	5
PRDX6	5
ABCC4	5
CIB1	5
LILRB1	5
DKK1	5
PDCD4	5
SGSM3	5
MAP3K20	5
YY1AP1	5
CHFR	5
PRR11	5
ASH1L	5
AKR1B10	5
CDCP1	5
SLC2A10	5
MAK16	5
MIR125A	5
MIR145	5
MIR193A	5
MIR29A	5
MIR499A	5
POTEF	5
COMMD3-BMI1	5
NAT1	4
ABCA4	4
ALB	4
ANGPT1	4
ANXA2	4
APAF1	4
XIAP	4
CBR1	4
CDKN1C	4
CEBPB	4
CEACAM3	4
CEACAM7	4
CLU	4
CCR6	4
ABCC2	4
COL4A5	4
MAPK14	4
CTAG1B	4
CTLA4	4
CTNND2	4
CYP2A13	4
DDIT3	4
DECR1	4
TIMM8A	4
DUSP6	4
EIF4E	4
ELAVL4	4
ENG	4
EP300	4
EPHA3	4
ETV4	4
F3	4
VEGFD	4
FOXO1	4
GHRH	4
GJA1	4
HLA-C	4
HLA-DQA1	4
FOXA1	4
HNRNPC	4
HOXA9	4
HSPA5	4
HSPB2	4
IGFBP7	4
IL7R	4
CXCR2	4
ITGA5	4
ITGAV	4
JUN	4
KRT8	4
RPSA	4
LGALS1	4
LIG1	4
CYP4F3	4
MMP3	4
MSH5	4
MTR	4
MTRR	4
MUC5AC	4
NEDD9	4
NEU1	4
NF1	4
NTRK1	4
NTRK2	4
NTS	4
OXT	4
PAEP	4
PAX5	4
PGF	4
PIN1	4
PON1	4
PPARA	4
PTPA	4
PSG2	4
REG1A	4
RPL36A	4
SAT1	4
CCL5	4
CXCL5	4
SFTPB	4
SMARCA2	4
TBXA2R	4
THBS1	4
TP53BP1	4
TXN	4
VAV1	4
XRCC5	4
YWHAZ	4
BTG2	4
AXIN2	4
BAP1	4
MAD1L1	4
PLA2G6	4
RECK	4
TNKS	4
BECN1	4
HYAL2	4
NRP1	4
WISP1	4
NR1I2	4
HSPB3	4
SOCS3	4
GPRC5A	4
MTA1	4
NEURL1	4
IL32	4
KLF4	4
KL	4
GDF15	4
CXCL14	4
ZEB2	4
HNRNPDL	4
AKT3	4
ABCC5	4
RBM6	4
MSLN	4
NDRG1	4
PIAS3	4
CTCF	4
CD3EAP	4
RALBP1	4
RAB40B	4
LZTS1	4
WIF1	4
TBK1	4
ZMYND10	4
ERRFI1	4
KRT20	4
MKS1	4
NLRP2	4
APOM	4
TMPRSS4	4
CIP2A	4
RASSF5	4
MTDH	4
MTG1	4
CTAG1A	4
MIRLET7G	4
MIR10B	4
MIR143	4
MIR17	4
MIR200C	4
MIR203A	4
MIR29B1	4
MIR29B2	4
MIR375	4
MIR494	4
PRB2	4
SFTPA2	4
CDKN2B-AS1	4
MSH5-SAPCD1	4
ABCA1	3
ACY1	3
ADH1C	3
ADH5	3
ALDH2	3
ALOX15	3
ANXA5	3
APOE	3
AQP3	3
AR	3
ATR	3
B2M	3
BMP2	3
BMX	3
CASP7	3
CCND2	3
CDX2	3
CEBPA	3
CFTR	3
CHI3L1	3
COMT	3
KLF6	3
COX8A	3
CPD	3
CPE	3
ATF2	3
CREBBP	3
CRMP1	3
CSF1R	3
CSF3	3
CSH2	3
CYP2C19	3
DACH1	3
DDC	3
DDX3X	3
DLX5	3
DMP1	3
DUSP1	3
EDNRA	3
EEF1A1	3
MARK2	3
ENO1	3
EPAS1	3
ERCC6	3
F2R	3
GPC5	3
FUT1	3
GATA6	3
GDF10	3
GDNF	3
GJB1	3
GCLC	3
CXCL1	3
GSK3B	3
GSPT1	3
GSTM3	3
H2AFX	3
HBE1	3
HDAC2	3
CFH	3
HK1	3
HK2	3
HLA-B	3
HLA-DRB1	3
HMGB1	3
FOXA2	3
HOXA1	3
HPGD	3
HSPA1B	3
HYAL1	3
ID1	3
IKBKB	3
IL1A	3
IL1RN	3
IL2RA	3
IL6R	3
IL7	3
IL18	3
INSR	3
IRS1	3
ISG20	3
ITGA2	3
ITGAM	3
KDR	3
KPNA2	3
STMN1	3
LEP	3
LGALS3	3
LMNA	3
LOX	3
LOXL2	3
LRP1	3
LTA	3
MARCKS	3
MAD2L1	3
MAGEA3	3
MBL2	3
MDK	3
ME1	3
MEF2D	3
MMP10	3
MPG	3
MST1	3
MUTYH	3
MXI1	3
NMB	3
NME2	3
NTSR1	3
SERPINB2	3
PAK1	3
PDGFRB	3
PIGR	3
PLA2G1B	3
PLA2G4A	3
PLAUR	3
PMAIP1	3
POU3F2	3
PPARD	3
PRKCE	3
PRKCI	3
PRKDC	3
PTGIS	3
PTH	3
PTPRD	3
PTPRG	3
RAP1A	3
RBL2	3
REV3L	3
S100A1	3
S100A4	3
S100A12	3
S100B	3
SAI1	3
SERPINB3	3
MAP2K4	3
SRSF1	3
SRSF2	3
SHMT1	3
SLC1A5	3
SLC16A1	3
SMO	3
SNAI1	3
SOAT1	3
SOD1	3
SOX1	3
SPARC	3
SSTR2	3
ST13	3
STAT1	3
TAC1	3
TAPBP	3
TBX1	3
PRDX2	3
TEAD1	3
TGFBI	3
TIMP3	3
TLR4	3
TM7SF2	3
TPO	3
UCP2	3
EZR	3
VIPR1	3
WEE1	3
WNT7A	3
PRDM2	3
BAG6	3
HMGA2	3
AXIN1	3
AKR1C3	3
TNFRSF11A	3
NRP2	3
CFLAR	3
BCL10	3
F2RL3	3
USP14	3
ARHGEF2	3
BCAR1	3
RASSF2	3
BMS1	3
SETDB1	3
DNM1L	3
EBI3	3
TRIM28	3
PRMT5	3
ATG7	3
SLU7	3
NPRL2	3
LBX1	3
CXCR6	3
NES	3
KDM5B	3
HPSE	3
ADAM28	3
BTG3	3
TENT4A	3
DNAJB4	3
FSTL1	3
USP18	3
ICK	3
NINL	3
CRTC1	3
DICER1	3
SEC14L2	3
SEZ6L	3
SMUG1	3
SOSTDC1	3
WWTR1	3
CABYR	3
LATS2	3
RGS17	3
ATP2C1	3
POLL	3
RGCC	3
SLC45A2	3
LINC00328	3
POLK	3
TDP2	3
ERGIC3	3
MBD3	3
UGT1A1	3
NSD3	3
CASC1	3
ZNF654	3
LAPTM4B	3
ANKRD36B	3
WNK1	3
WDR77	3
FSD1	3
BHLHE41	3
ZNF322	3
SOX7	3
FSD1L	3
TCHP	3
HOPX	3
RIOX2	3
CYGB	3
ARL11	3
PLB1	3
PPP1R18	3
SOX2-OT	3
SKA2	3
LINC01194	3
MIRLET7C	3
MIR126	3
MIR141	3
MIR149	3
MIR183	3
MIR206	3
MIR221	3
MIR222	3
MIR23A	3
MIR27A	3
MIR30A	3
MIR33A	3
MIR34C	3
MIR93	3
MIR98	3
MIR335	3
MIR31HG	3
MIR449A	3
MIR495	3
MIR486-1	3
CCAT2	3
A2M	2
ABCF1	2
ABL1	2
ACACA	2
ACLY	2
ACP1	2
ACTBP2	2
ADAM8	2
ADCYAP1	2
ADRA1A	2
ADRA2B	2
JAG1	2
AGT	2
ANPEP	2
BIRC2	2
BIRC3	2
APOC3	2
AQP5	2
RHOA	2
ARHGDIB	2
ASS1	2
ATF3	2
ALDH7A1	2
AVPR1A	2
AZGP1	2
BAK1	2
BCL2L2	2
CEACAM1	2
PRDM1	2
BLM	2
KLF5	2
BUB1	2
BUB1B	2
TSPO	2
SERPING1	2
C2	2
CALU	2
CAMP	2
CASP2	2
CASP5	2
CBS	2
CCNB1	2
CD33	2
CD40LG	2
CD59	2
CD74	2
CDK1	2
CDC20	2
CDH2	2
CDK7	2
CDKN2C	2
CES1	2
CETN1	2
CFL1	2
CGA	2
CHKA	2
CHRNA7	2
CHUK	2
CKB	2
CMA1	2
CCR7	2
COL4A2	2
CREB1	2
CRH	2
CRK	2
CRYGD	2
CSH1	2
CSNK2A2	2
CTSB	2
CUX1	2
CYP2C9	2
CYP3A5	2
CYP17A1	2
CYP27B1	2
DAB2	2
BRINP1	2
ACE	2
DDB2	2
GADD45A	2
DLD	2
DPYD	2
ATN1	2
DSG3	2
DSP	2
DVL1	2
E2F3	2
EDNRB	2
EIF4EBP1	2
EIF4G1	2
EMP1	2
EPHA7	2
EPHB3	2
EPHB4	2
EPHB6	2
ETS2	2
ETV5	2
EWSR1	2
FASN	2
EFEMP1	2
FGF1	2
FGF9	2
FOXF1	2
FLT4	2
FOLH1	2
XRCC6	2
GAB1	2
GAS6	2
GATA2	2
GC	2
GPR42	2
GPX3	2
GSN	2
GZMB	2
HMGA1	2
HOXA5	2
HOXB@	2
HOXC@	2
HOXD3	2
HPR	2
HPRT1	2
HSPA1A	2
HSPA2	2
HSP90AB1	2
IBSP	2
IFI27	2
IGFBP4	2
CYR61	2
IL4	2
CXCR1	2
IL12A	2
IL13	2
IDO1	2
EIF3E	2
ITGAX	2
ITGB1	2
ITGB3	2
JAK3	2
JUNB	2
KCNA3	2
KIF22	2
KRT7	2
KRT18	2
KRT81	2
L1CAM	2
LAMC2	2
LCK	2
LCN2	2
LEPR	2
LGALS3BP	2
LIG4	2
LUM	2
TACSTD2	2
MAGEA2	2
MAX	2
MBD1	2
MMP8	2
MRC1	2
MSI1	2
MSMB	2
MSR1	2
NUDT1	2
MYLK	2
NCL	2
NF2	2
NFKBIA	2
NGF	2
NMBR	2
NOTCH2	2
NPPA	2
NTRK3	2
SLC22A18	2
OXTR	2
PAM	2
PAX3	2
PDCD1	2
PDK1	2
PECAM1	2
PFN2	2
SLC25A3	2
SERPINB5	2
PIK3C2B	2
PIM1	2
PLA2G2A	2
PLEK	2
PLRG1	2
POR	2
PPIA	2
PRKAA1	2
PRKAA2	2
PRKAB1	2
PRKCB	2
MAPK6	2
MAPK9	2
PSMA4	2
PSMD2	2
PSMD9	2
PTPN13	2
RAD9A	2
RAD17	2
MOK	2
RASA1	2
RBBP6	2
RCVRN	2
RELA	2
REN	2
BRD2	2
ABCE1	2
RNU2-1	2
RPE65	2
RPS6KA1	2
S100A13	2
MAPK12	2
SATB1	2
SERPINB4	2
SCD	2
SCT	2
CCL20	2
CCL21	2
CCL22	2
SGCG	2
SHH	2
SIAH2	2
SLC2A2	2
SLC3A2	2
SLC5A5	2
SLC6A3	2
SLIT3	2
SRY	2
TRIM21	2
SSTR1	2
SSTR4	2
SSTR5	2
ST14	2
STAT5A	2
STAT5B	2
SYP	2
SYT1	2
TAGLN	2
TAZ	2
TCF7L2	2
TCF19	2
TCF21	2
TEP1	2
TFDP1	2
TFRC	2
TGFA	2
TGFBR1	2
THRB	2
TJP1	2
TLE1	2
TOP1	2
TRAF6	2
TSG101	2
TTN	2
TTR	2
UBA7	2
UBE2I	2
UCHL1	2
SCGB1A1	2
UGT2B17	2
USF2	2
UVRAG	2
VIP	2
VIPR2	2
NSD2	2
WNT5A	2
WT1	2
ZIC1	2
PTP4A1	2
LEPQTL1	2
PAX8	2
ST8SIA4	2
NR4A3	2
CCDC6	2
RASSF7	2
FOSL1	2
MIA	2
NCOA3	2
RBM10	2
PLA2G10	2
NR0B2	2
CUL4A	2
CUL3	2
KHSRP	2
HSD17B6	2
NUMB	2
SOCS1	2
IRS2	2
TNFRSF10D	2
TNFRSF10A	2
TRIM24	2
IL18R1	2
GALR2	2
CDC123	2
CCNA1	2
BTRC	2
TRPA1	2
LIMD1	2
SPAG9	2
ANGPTL1	2
CLDN1	2
CCNB2	2
LPAR2	2
XPR1	2
NOLC1	2
PTTG1	2
CACNA2D2	2
PPIG	2
CIR1	2
CYTIP	2
CLCA2	2
RIMS2	2
SECISBP2L	2
CCP110	2
GAB2	2
KIF14	2
DLEC1	2
MVP	2
FGF19	2
MED12	2
FRAT1	2
ABCB6	2
COX17	2
PTPRU	2
FRY	2
SPRY2	2
HCG9	2
PAK4	2
AKR1A1	2
TUBA1B	2
DLC1	2
RACK1	2
MCRS1	2
FST	2
CRTAP	2
SEMA4B	2
FBLN5	2
KAT5	2
SSSCA1	2
HTATIP2	2
SCGN	2
PDPN	2
POSTN	2
C6orf10	2
DCTN6	2
CPSF4	2
STIP1	2
EBNA1BP2	2
CKAP4	2
SLC27A3	2
GLIPR1	2
FGFR1OP	2
KLK8	2
RASSF8	2
ZHX2	2
RAB3GAP1	2
TPX2	2
DIP2C	2
KDM2A	2
USP33	2
WDTC1	2
NCOA6	2
FAM168A	2
SATB2	2
NEDD4L	2
SIRT5	2
SLC44A1	2
BRD4	2
TSPAN12	2
SNHG1	2
KIF4A	2
BRMS1	2
POT1	2
B3GAT1	2
BBC3	2
IL17B	2
MCAT	2
SLCO1B3	2
MCTS1	2
DROSHA	2
PYCARD	2
UHRF1	2
CARD10	2
OBP2A	2
TMED7	2
ING4	2
SDF4	2
CLDN18	2
MZB1	2
GDE1	2
IL17D	2
TLR9	2
DLL4	2
UGT1A7	2
UGT1A6	2
FEV	2
BRF2	2
BTBD7	2
LMO3	2
SULF2	2
DIABLO	2
RETN	2
SLC2A4RG	2
SPHK2	2
RAD18	2
DPYSL5	2
PMEPA1	2
TWSG1	2
AICDA	2
S100A14	2
CNOT6	2
AHRR	2
KLHL1	2
POLD4	2
CCAR2	2
OPRPN	2
TP53AIP1	2
NOD2	2
NSD1	2
GORASP1	2
STK33	2
GGCT	2
TRPM8	2
BIRC7	2
FAT4	2
SUV39H2	2
LIN28A	2
TET1	2
COL18A1	2
DOCK8	2
NUF2	2
TMPRSS13	2
PGBD1	2
LCS1	2
AFAP1L2	2
SPINK7	2
MFSD2A	2
TNS4	2
ABCC11	2
DCLK3	2
LMLN	2
IL33	2
CABLES1	2
SCGB3A1	2
HTRA3	2
CAVIN3	2
PRRT2	2
IL17F	2
TMEM132D	2
KLF17	2
C20orf85	2
PRIMA1	2
HORMAD2	2
SGO1	2
SHISA3	2
PEBP4	2
CBLL2	2
DACT2	2
CRTC2	2
MED19	2
DDIAS	2
ALKBH3	2
NEIL2	2
RICTOR	2
CLCP1	2
PGBD3	2
TUSC1	2
CELIAC2	2
S100A7A	2
TICAM2	2
SERPINA13P	2
LIN28B	2
GSEC	2
MIR127	2
MIR137	2
MIR139	2
MIR140	2
MIR144	2
MIR150	2
MIR15A	2
MIR184	2
MIR195	2
MIR197	2
MIR19A	2
MIR19B1	2
MIR223	2
MIR224	2
MIR99A	2
HCG15	2
HCG18	2
HCG17	2
XRCC6P5	2
MIR135B	2
MIR370	2
MIR374A	2
MIR423	2
CT45A1	2
MIR448	2
MIR451A	2
MIR410	2
MIR490	2
MIR493	2
UCA1	2
MIR487B	2
MIR574	2
MIR622	2
CCR2	2
VTRNA2-1	2
SYCE1L	2
BOP	2
TMED7-TICAM2	2
HOTTIP	2
MICA	2
ERVK-2	2
ERVK-12	2
ERVK-22	2
ERVK-11	2
