# Supplementary material for: Quantification of promoting efficiency and reducing toxicity of Traditional Chinese Medicine: A case study of the combination of Tripterygium wilfordii hook. f. and Lysimachia christinae hance in the treatment of lung cancer
Source: Front Pharmacol. 2022 Oct 20;13:1018273. doi: 10.3389/fphar.2022.1018273 (PMC9631451; doi:10.3389/fphar.2022.1018273)
Supplement: Supplementary file 3 [file Table1.XLSX]

## Sheet: Sheet1
LGT	Component name	JQC	Component name	fin_score
MID010260	kaempferol	MID010260	kaempferol	1.00779
MID012983	Dunnisinin	MID011502	Perillyl alcohol	0.930591
MID013005	(3E,7E)-2alpha,10beta,13alpha-Triacetoxy-5alpha,20-dihydroxy-3,8-seco-taxa-3,7,11-trien-9-one	MID011502	Perillyl alcohol	0.930591
MID012972	8-Epilpganic acid_qt	MID011502	Perillyl alcohol	0.920213
MID013040	Wilsonine	MID011502	Perillyl alcohol	0.920213
MID013014	11-Hydroxy-14,15alpha-epoxytabersonine	MID011502	Perillyl alcohol	0.919839
MID012957	Tripchlorolide	MID011502	Perillyl alcohol	0.919559
MID012960	Tripdiolide	MID011502	Perillyl alcohol	0.919559
MID012961	Triptonide	MID011502	Perillyl alcohol	0.919559
MID012992	Tripdiotolnide	MID011502	Perillyl alcohol	0.919559
MID013011	Triptolidenol	MID011502	Perillyl alcohol	0.919559
MID013012	Triptonide	MID011502	Perillyl alcohol	0.919559
MID013037	104331-87-5	MID011502	Perillyl alcohol	0.919559
MID012993	Hypodiolide A	MID011502	Perillyl alcohol	0.91948
MID009708	Wilforonide	MID009968	(L)-alpha-Terpineol	0.913857
MID012975	Canin	MID011502	Perillyl alcohol	0.909393
MID012988	[(3aR,4S,6E,9S,10Z,11aR)-9-hydroxy-6,10-dimethyl-3-methylene-2-oxo-3a,4,5,8,9,11a-hexahydrocyclodeca[b]furan-4-yl] (E)-2-methylbut-2-enoate	MID011502	Perillyl alcohol	0.909393
MID012956	triptolide	MID011502	Perillyl alcohol	0.909368
MID012953	81827-74-9	MID011502	Perillyl alcohol	0.908721
MID012985	trans-Nepetalactone	MID011502	Perillyl alcohol	0.908679
MID012965	Tryptophenolide	MID011502	Perillyl alcohol	0.898658
MID013015	Triptonoterpene methyl ether	MID011502	Perillyl alcohol	0.898282
MID012999	Triptoditerpenic acid B	MID011502	Perillyl alcohol	0.898155
MID009708	Wilforonide	MID010041	(R)-lilool	0.897725
MID009708	Wilforonide	MID009980	CAM	0.896852
MID012954	(1R,4aR,10aS)-5-hydroxy-1-(hydroxymethyl)-7-isopropyl-8-methoxy-1,4a-dimethyl-4,9,10,10a-tetrahydro-3H-phenthren-2-one	MID011502	Perillyl alcohol	0.887786
MID012941	2,5-Dimethoxybenzoquinone	MID011502	Perillyl alcohol	0.878977
MID012997	Triptinin B	MID011502	Perillyl alcohol	0.877723
MID013013	Triptonoditerpenic acid	MID011502	Perillyl alcohol	0.849101
MID013016	Triptonoterpene	MID011502	Perillyl alcohol	0.839875
MID012977	Celafurine	MID011502	Perillyl alcohol	0.832106
MID010260	kaempferol	MID010193	isorhamnetin	0.783898
MID012986	Isoxanthohumol	MID011502	Perillyl alcohol	0.76335
MID013031	Wilfordic acid	MID011502	Perillyl alcohol	0.752262
MID012996	Norathyriol	MID011498	acacetin	0.744383
MID013722	caffeine	MID011502	Perillyl alcohol	0.736135
MID009708	Wilforonide	MID009925	ent-Epicatechin	0.730044
MID012968	5,8-Dihydroxy-7-(4-hydroxy-5-methyl-coumarin-3)-coumarin	MID011502	Perillyl alcohol	0.715809
MID009708	Wilforonide	MID009966	Nol	0.71285
MID012987	Neouralenol	MID011502	Perillyl alcohol	0.672927
MID009909	DIBP	MID009968	(L)-alpha-Terpineol	0.6476
MID009909	DIBP	MID010041	(R)-lilool	0.644175
MID009909	DIBP	MID009980	CAM	0.640076
MID012987	Neouralenol	MID011498	acacetin	0.636515
MID009909	DIBP	MID009966	Nol	0.611294
MID012996	Norathyriol	MID010260	kaempferol	0.609314
MID010260	kaempferol	MID011498	acacetin	0.588563
MID010260	kaempferol	MID010093	Rhamnocitrin	0.587839
MID009909	DIBP	MID009925	ent-Epicatechin	0.580682
MID012996	Norathyriol	MID011502	Perillyl alcohol	0.579725
MID010260	kaempferol	MID009860	apigenin	0.573196
MID012996	Norathyriol	MID010193	isorhamnetin	0.567338
MID009708	Wilforonide	MID010093	Rhamnocitrin	0.56283
MID009708	Wilforonide	MID009860	apigenin	0.55895
MID014393	fraxetin	MID010193	isorhamnetin	0.553684
MID012968	5,8-Dihydroxy-7-(4-hydroxy-5-methyl-coumarin-3)-coumarin	MID011498	acacetin	0.547624
MID012986	Isoxanthohumol	MID011498	acacetin	0.546944
MID009708	Wilforonide	MID009953	PHB	0.539425
MID009909	DIBP	MID009953	PHB	0.536484
MID014393	fraxetin	MID009949	quercetin	0.528163
MID010260	kaempferol	MID009949	quercetin	0.524171
MID009909	DIBP	MID010093	Rhamnocitrin	0.516994
MID013722	caffeine	MID011498	acacetin	0.512545
MID013047	99694-86-7	MID009949	quercetin	0.500936
MID013048	TRIPTONOLIDE	MID009949	quercetin	0.500332
MID009909	DIBP	MID009860	apigenin	0.49763
MID009708	Wilforonide	MID009949	quercetin	0.494367
MID011615	Cedar acid	MID011498	acacetin	0.48781
MID012985	trans-Nepetalactone	MID011498	acacetin	0.482391
MID009909	DIBP	MID009949	quercetin	0.478038
MID012951	(+)-Medioresinol di-O-beta-D-glucopyranoside_qt	MID011502	Perillyl alcohol	0.477545
MID012941	2,5-Dimethoxybenzoquinone	MID011498	acacetin	0.472757
MID013015	Triptonoterpene methyl ether	MID011498	acacetin	0.46935
MID012996	Norathyriol	MID010093	Rhamnocitrin	0.466882
MID012954	(1R,4aR,10aS)-5-hydroxy-1-(hydroxymethyl)-7-isopropyl-8-methoxy-1,4a-dimethyl-4,9,10,10a-tetrahydro-3H-phenthren-2-one	MID011498	acacetin	0.466216
MID012972	8-Epilpganic acid_qt	MID011498	acacetin	0.464681
MID013040	Wilsonine	MID011498	acacetin	0.464681
MID012975	Canin	MID011498	acacetin	0.462762
MID012988	[(3aR,4S,6E,9S,10Z,11aR)-9-hydroxy-6,10-dimethyl-3-methylene-2-oxo-3a,4,5,8,9,11a-hexahydrocyclodeca[b]furan-4-yl] (E)-2-methylbut-2-enoate	MID011498	acacetin	0.462762
MID012956	triptolide	MID011498	acacetin	0.462597
MID013014	11-Hydroxy-14,15alpha-epoxytabersonine	MID011498	acacetin	0.462191
MID012969	HRP	MID011502	Perillyl alcohol	0.46211
MID012983	Dunnisinin	MID011498	acacetin	0.461909
MID013005	(3E,7E)-2alpha,10beta,13alpha-Triacetoxy-5alpha,20-dihydroxy-3,8-seco-taxa-3,7,11-trien-9-one	MID011498	acacetin	0.461909
MID012957	Tripchlorolide	MID011498	acacetin	0.460322
MID012960	Tripdiolide	MID011498	acacetin	0.460322
MID012961	Triptonide	MID011498	acacetin	0.460322
MID012992	Tripdiotolnide	MID011498	acacetin	0.460322
MID013011	Triptolidenol	MID011498	acacetin	0.460322
MID013012	Triptonide	MID011498	acacetin	0.460322
MID013037	104331-87-5	MID011498	acacetin	0.460322
MID012993	Hypodiolide A	MID011498	acacetin	0.4598
MID012965	Tryptophenolide	MID011498	acacetin	0.459736
MID012953	81827-74-9	MID011498	acacetin	0.458287
MID012996	Norathyriol	MID009860	apigenin	0.457087
MID012999	Triptoditerpenic acid B	MID011498	acacetin	0.456382
MID011615	Cedar acid	MID009953	PHB	0.455108
MID014393	fraxetin	MID011498	acacetin	0.454742
MID012977	Celafurine	MID011498	acacetin	0.453292
MID012997	Triptinin B	MID011498	acacetin	0.452419
MID012996	Norathyriol	MID009949	quercetin	0.451865
MID013013	Triptonoditerpenic acid	MID011498	acacetin	0.448752
MID013016	Triptonoterpene	MID011498	acacetin	0.446825
MID011615	Cedar acid	MID011502	Perillyl alcohol	0.441881
MID012951	(+)-Medioresinol di-O-beta-D-glucopyranoside_qt	MID011498	acacetin	0.441175
MID013031	Wilfordic acid	MID011498	acacetin	0.439606
MID013051	(2R,3R,4S)-4-(4-hydroxy-3-methoxy-phenyl)-7-methoxy-2,3-dimethylol-tetralin-6-ol	MID009949	quercetin	0.431094
MID014181	Zhebeiresinol	MID009949	quercetin	0.426189
MID011265	protocatechualdehyde	MID010193	isorhamnetin	0.424409
MID014393	fraxetin	MID010260	kaempferol	0.419643
MID005713	(+)-Medioresinol	MID005770	Menthol	0.418855
MID005713	(+)-Medioresinol	MID005771	Menthol-b	0.418855
MID012969	HRP	MID011498	acacetin	0.413824
MID013047	99694-86-7	MID010193	isorhamnetin	0.410464
MID013048	TRIPTONOLIDE	MID010193	isorhamnetin	0.408868
MID010507	DBP	MID017581	2-Hexanoylfuran	0.407659
MID012987	Neouralenol	MID010260	kaempferol	0.399689
MID011265	protocatechualdehyde	MID011127	o-Acetyl-p-cresol	0.395597
MID013047	99694-86-7	MID010260	kaempferol	0.388777
MID013051	(2R,3R,4S)-4-(4-hydroxy-3-methoxy-phenyl)-7-methoxy-2,3-dimethylol-tetralin-6-ol	MID010193	isorhamnetin	0.388443
MID013048	TRIPTONOLIDE	MID010260	kaempferol	0.386988
MID014393	fraxetin	MID010093	Rhamnocitrin	0.378747
MID014393	fraxetin	MID009860	apigenin	0.364601
MID013047	99694-86-7	MID011498	acacetin	0.356674
MID013048	TRIPTONOLIDE	MID011498	acacetin	0.356508
MID014181	Zhebeiresinol	MID010193	isorhamnetin	0.3482
MID012986	Isoxanthohumol	MID012135	Hesperetin	0.337745
MID022242	Antiarol	MID011127	o-Acetyl-p-cresol	0.332815
MID013051	(2R,3R,4S)-4-(4-hydroxy-3-methoxy-phenyl)-7-methoxy-2,3-dimethylol-tetralin-6-ol	MID011498	acacetin	0.330427
MID011265	protocatechualdehyde	MID011498	acacetin	0.330302
MID012987	Neouralenol	MID010193	isorhamnetin	0.329891
MID011265	protocatechualdehyde	MID009949	quercetin	0.317357
MID018996	3,3'-bis-(3,4-dihydro-4-hydroxy-6-methoxy)-2H-1-benzopyran	MID009953	PHB	0.313255
MID014181	Zhebeiresinol	MID011498	acacetin	0.31239
MID013047	99694-86-7	MID009860	apigenin	0.309367
MID011860	40957-99-1	MID010193	isorhamnetin	0.308027
MID005713	(+)-Medioresinol	MID010193	isorhamnetin	0.303464
MID012987	Neouralenol	MID009860	apigenin	0.300191
MID013048	TRIPTONOLIDE	MID009860	apigenin	0.299584
MID014181	Zhebeiresinol	MID010260	kaempferol	0.296906
MID012987	Neouralenol	MID010093	Rhamnocitrin	0.296394
MID022242	Antiarol	MID012135	Hesperetin	0.296068
MID017234	3-hydroxy-1-(3,5-dimethoxy-4-hydroxyphenyl)propan-1-one	MID011127	o-Acetyl-p-cresol	0.295341
MID018996	3,3'-bis-(3,4-dihydro-4-hydroxy-6-methoxy)-2H-1-benzopyran	MID009949	quercetin	0.294305
MID018996	3,3'-bis-(3,4-dihydro-4-hydroxy-6-methoxy)-2H-1-benzopyran	MID009966	Nol	0.293154
MID012987	Neouralenol	MID009949	quercetin	0.28901
MID013051	(2R,3R,4S)-4-(4-hydroxy-3-methoxy-phenyl)-7-methoxy-2,3-dimethylol-tetralin-6-ol	MID010260	kaempferol	0.28842
MID011615	Cedar acid	MID011127	o-Acetyl-p-cresol	0.288334
MID011265	protocatechualdehyde	MID010260	kaempferol	0.286481
MID018996	3,3'-bis-(3,4-dihydro-4-hydroxy-6-methoxy)-2H-1-benzopyran	MID009860	apigenin	0.284988
MID022242	Antiarol	MID010193	isorhamnetin	0.284823
MID005713	(+)-Medioresinol	MID011208	49070_FLUKA	0.282962
MID014393	fraxetin	MID011127	o-Acetyl-p-cresol	0.276491
MID012996	Norathyriol	MID012135	Hesperetin	0.275775
MID012951	(+)-Medioresinol di-O-beta-D-glucopyranoside_qt	MID010193	isorhamnetin	0.271777
MID018996	3,3'-bis-(3,4-dihydro-4-hydroxy-6-methoxy)-2H-1-benzopyran	MID010093	Rhamnocitrin	0.270836
MID013051	(2R,3R,4S)-4-(4-hydroxy-3-methoxy-phenyl)-7-methoxy-2,3-dimethylol-tetralin-6-ol	MID009860	apigenin	0.268673
MID013047	99694-86-7	MID010093	Rhamnocitrin	0.266602
MID013048	TRIPTONOLIDE	MID010093	Rhamnocitrin	0.266553
MID018996	3,3'-bis-(3,4-dihydro-4-hydroxy-6-methoxy)-2H-1-benzopyran	MID009925	ent-Epicatechin	0.262978
MID011265	protocatechualdehyde	MID009953	PHB	0.260876
MID009364	Triptonoterpene；14-Hydroxy-abieta-8,11,13-trien-3-one	MID011777	Pulegone	0.2588
MID010260	kaempferol	MID012135	Hesperetin	0.257775
MID011265	protocatechualdehyde	MID010093	Rhamnocitrin	0.257385
MID011615	Cedar acid	MID010193	isorhamnetin	0.257302
MID011265	protocatechualdehyde	MID009925	ent-Epicatechin	0.257108
MID018996	3,3'-bis-(3,4-dihydro-4-hydroxy-6-methoxy)-2H-1-benzopyran	MID010041	(R)-lilool	0.256004
MID014181	Zhebeiresinol	MID009860	apigenin	0.255596
MID018996	3,3'-bis-(3,4-dihydro-4-hydroxy-6-methoxy)-2H-1-benzopyran	MID009968	(L)-alpha-Terpineol	0.253043
MID018996	3,3'-bis-(3,4-dihydro-4-hydroxy-6-methoxy)-2H-1-benzopyran	MID017581	2-Hexanoylfuran	0.250088
MID014393	fraxetin	MID012135	Hesperetin	0.249906
MID010507	DBP	MID009953	PHB	0.245977
MID010507	DBP	MID011127	o-Acetyl-p-cresol	0.243998
MID014181	Zhebeiresinol	MID010093	Rhamnocitrin	0.243588
MID011265	protocatechualdehyde	MID012135	Hesperetin	0.243083
MID016058	(2R,3R,4S)-4-(4-hydroxy-3,5-dimethoxy-phenyl)-5,7-dimethoxy-2,3-dimethylol-tetralin-6-ol	MID012135	Hesperetin	0.242736
MID012968	5,8-Dihydroxy-7-(4-hydroxy-5-methyl-coumarin-3)-coumarin	MID010260	kaempferol	0.241844
MID013013	Triptonoditerpenic acid	MID012156	beta-Ionone	0.240121
MID011615	Cedar acid	MID009949	quercetin	0.239272
MID018996	3,3'-bis-(3,4-dihydro-4-hydroxy-6-methoxy)-2H-1-benzopyran	MID009980	CAM	0.237954
MID013016	Triptonoterpene	MID011208	49070_FLUKA	0.236656
MID013051	(2R,3R,4S)-4-(4-hydroxy-3-methoxy-phenyl)-7-methoxy-2,3-dimethylol-tetralin-6-ol	MID010093	Rhamnocitrin	0.235406
MID022242	Antiarol	MID011498	acacetin	0.233212
MID005713	(+)-Medioresinol	MID011498	acacetin	0.23308
MID013016	Triptonoterpene	MID005770	Menthol	0.231686
MID013016	Triptonoterpene	MID005771	Menthol-b	0.231686
MID012987	Neouralenol	MID012135	Hesperetin	0.228299
MID012953	81827-74-9	MID011208	49070_FLUKA	0.227726
MID013014	11-Hydroxy-14,15alpha-epoxytabersonine	MID005770	Menthol	0.226158
MID013014	11-Hydroxy-14,15alpha-epoxytabersonine	MID005771	Menthol-b	0.226158
MID014393	fraxetin	MID009953	PHB	0.225489
MID012999	Triptoditerpenic acid B	MID011208	49070_FLUKA	0.224504
MID012968	5,8-Dihydroxy-7-(4-hydroxy-5-methyl-coumarin-3)-coumarin	MID010193	isorhamnetin	0.223153
MID012953	81827-74-9	MID005770	Menthol	0.222694
MID012953	81827-74-9	MID005771	Menthol-b	0.222694
MID012954	(1R,4aR,10aS)-5-hydroxy-1-(hydroxymethyl)-7-isopropyl-8-methoxy-1,4a-dimethyl-4,9,10,10a-tetrahydro-3H-phenthren-2-one	MID011208	49070_FLUKA	0.221275
MID012999	Triptoditerpenic acid B	MID005770	Menthol	0.220106
MID012999	Triptoditerpenic acid B	MID005771	Menthol-b	0.220106
MID018996	3,3'-bis-(3,4-dihydro-4-hydroxy-6-methoxy)-2H-1-benzopyran	MID011498	acacetin	0.219367
MID013047	99694-86-7	MID012135	Hesperetin	0.219266
MID012941	2,5-Dimethoxybenzoquinone	MID005770	Menthol	0.218437
MID012941	2,5-Dimethoxybenzoquinone	MID005771	Menthol-b	0.218437
MID013048	TRIPTONOLIDE	MID012135	Hesperetin	0.218431
MID012997	Triptinin B	MID011208	49070_FLUKA	0.218291
MID002175	Dehydroabietlc acid	MID005770	Menthol	0.218179
MID002175	Dehydroabietlc acid	MID005771	Menthol-b	0.218179
MID012954	(1R,4aR,10aS)-5-hydroxy-1-(hydroxymethyl)-7-isopropyl-8-methoxy-1,4a-dimethyl-4,9,10,10a-tetrahydro-3H-phenthren-2-one	MID005770	Menthol	0.217453
MID012954	(1R,4aR,10aS)-5-hydroxy-1-(hydroxymethyl)-7-isopropyl-8-methoxy-1,4a-dimethyl-4,9,10,10a-tetrahydro-3H-phenthren-2-one	MID005771	Menthol-b	0.217453
MID012997	Triptinin B	MID005770	Menthol	0.215051
MID012997	Triptinin B	MID005771	Menthol-b	0.215051
MID010507	DBP	MID011498	acacetin	0.213257
MID010186	succinic acid	MID010435	O-Methylthymol	0.212778
MID013722	caffeine	MID012135	Hesperetin	0.210901
MID013013	Triptonoditerpenic acid	MID011208	49070_FLUKA	0.210355
MID013051	(2R,3R,4S)-4-(4-hydroxy-3-methoxy-phenyl)-7-methoxy-2,3-dimethylol-tetralin-6-ol	MID011127	o-Acetyl-p-cresol	0.208914
MID013013	Triptonoditerpenic acid	MID005770	Menthol	0.208817
MID013013	Triptonoditerpenic acid	MID005771	Menthol-b	0.208817
MID012977	Celafurine	MID005770	Menthol	0.207747
MID012977	Celafurine	MID005771	Menthol-b	0.207747
MID012977	Celafurine	MID011208	49070_FLUKA	0.207738
MID011265	protocatechualdehyde	MID009860	apigenin	0.207178
MID013047	99694-86-7	MID011127	o-Acetyl-p-cresol	0.206817
MID013048	TRIPTONOLIDE	MID011127	o-Acetyl-p-cresol	0.205973
MID012986	Isoxanthohumol	MID005770	Menthol	0.205733
MID012986	Isoxanthohumol	MID005771	Menthol-b	0.205733
MID011615	Cedar acid	MID017581	2-Hexanoylfuran	0.205598
MID012986	Isoxanthohumol	MID009925	ent-Epicatechin	0.204442
MID009364	Triptonoterpene；14-Hydroxy-abieta-8,11,13-trien-3-one	MID005770	Menthol	0.203096
MID009364	Triptonoterpene；14-Hydroxy-abieta-8,11,13-trien-3-one	MID005771	Menthol-b	0.203096
MID011615	Cedar acid	MID010093	Rhamnocitrin	0.202832
MID016058	(2R,3R,4S)-4-(4-hydroxy-3,5-dimethoxy-phenyl)-5,7-dimethoxy-2,3-dimethylol-tetralin-6-ol	MID011498	acacetin	0.202022
MID009364	Triptonoterpene；14-Hydroxy-abieta-8,11,13-trien-3-one	MID011208	49070_FLUKA	0.201911
MID014393	fraxetin	MID009925	ent-Epicatechin	0.201588
MID013016	Triptonoterpene	MID011777	Pulegone	0.201462
MID013048	TRIPTONOLIDE	MID009953	PHB	0.201362
MID012983	Dunnisinin	MID011208	49070_FLUKA	0.201176
MID013005	(3E,7E)-2alpha,10beta,13alpha-Triacetoxy-5alpha,20-dihydroxy-3,8-seco-taxa-3,7,11-trien-9-one	MID011208	49070_FLUKA	0.201176
MID013047	99694-86-7	MID009953	PHB	0.200446
MID012972	8-Epilpganic acid_qt	MID011208	49070_FLUKA	0.199812
MID013040	Wilsonine	MID011208	49070_FLUKA	0.199812
MID012983	Dunnisinin	MID005770	Menthol	0.199767
MID012983	Dunnisinin	MID005771	Menthol-b	0.199767
MID013005	(3E,7E)-2alpha,10beta,13alpha-Triacetoxy-5alpha,20-dihydroxy-3,8-seco-taxa-3,7,11-trien-9-one	MID005770	Menthol	0.199767
MID013005	(3E,7E)-2alpha,10beta,13alpha-Triacetoxy-5alpha,20-dihydroxy-3,8-seco-taxa-3,7,11-trien-9-one	MID005771	Menthol-b	0.199767
MID012972	8-Epilpganic acid_qt	MID005770	Menthol	0.199321
MID012972	8-Epilpganic acid_qt	MID005771	Menthol-b	0.199321
MID013040	Wilsonine	MID005770	Menthol	0.199321
MID013040	Wilsonine	MID005771	Menthol-b	0.199321
MID013014	11-Hydroxy-14,15alpha-epoxytabersonine	MID011208	49070_FLUKA	0.198995
MID012957	Tripchlorolide	MID011208	49070_FLUKA	0.198382
MID012960	Tripdiolide	MID011208	49070_FLUKA	0.198382
MID012961	Triptonide	MID011208	49070_FLUKA	0.198382
MID012992	Tripdiotolnide	MID011208	49070_FLUKA	0.198382
MID013011	Triptolidenol	MID011208	49070_FLUKA	0.198382
MID013012	Triptonide	MID011208	49070_FLUKA	0.198382
MID013037	104331-87-5	MID011208	49070_FLUKA	0.198382
MID012993	Hypodiolide A	MID011208	49070_FLUKA	0.19821
MID012957	Tripchlorolide	MID005770	Menthol	0.197555
MID012957	Tripchlorolide	MID005771	Menthol-b	0.197555
MID012960	Tripdiolide	MID005770	Menthol	0.197555
MID012960	Tripdiolide	MID005771	Menthol-b	0.197555
MID012961	Triptonide	MID005770	Menthol	0.197555
MID012961	Triptonide	MID005771	Menthol-b	0.197555
MID012992	Tripdiotolnide	MID005770	Menthol	0.197555
MID012992	Tripdiotolnide	MID005771	Menthol-b	0.197555
MID013011	Triptolidenol	MID005770	Menthol	0.197555
MID013011	Triptolidenol	MID005771	Menthol-b	0.197555
MID013012	Triptonide	MID005770	Menthol	0.197555
MID013012	Triptonide	MID005771	Menthol-b	0.197555
MID013037	104331-87-5	MID005770	Menthol	0.197555
MID013037	104331-87-5	MID005771	Menthol-b	0.197555
MID012993	Hypodiolide A	MID005770	Menthol	0.197343
MID012993	Hypodiolide A	MID005771	Menthol-b	0.197343
MID012975	Canin	MID005770	Menthol	0.197033
MID012975	Canin	MID005771	Menthol-b	0.197033
MID012988	[(3aR,4S,6E,9S,10Z,11aR)-9-hydroxy-6,10-dimethyl-3-methylene-2-oxo-3a,4,5,8,9,11a-hexahydrocyclodeca[b]furan-4-yl] (E)-2-methylbut-2-enoate	MID005770	Menthol	0.197033
MID012988	[(3aR,4S,6E,9S,10Z,11aR)-9-hydroxy-6,10-dimethyl-3-methylene-2-oxo-3a,4,5,8,9,11a-hexahydrocyclodeca[b]furan-4-yl] (E)-2-methylbut-2-enoate	MID005771	Menthol-b	0.197033
MID012975	Canin	MID011208	49070_FLUKA	0.196998
MID012988	[(3aR,4S,6E,9S,10Z,11aR)-9-hydroxy-6,10-dimethyl-3-methylene-2-oxo-3a,4,5,8,9,11a-hexahydrocyclodeca[b]furan-4-yl] (E)-2-methylbut-2-enoate	MID011208	49070_FLUKA	0.196998
MID012956	triptolide	MID005770	Menthol	0.196966
MID012956	triptolide	MID005771	Menthol-b	0.196966
MID012956	triptolide	MID011208	49070_FLUKA	0.196944
MID017234	3-hydroxy-1-(3,5-dimethoxy-4-hydroxyphenyl)propan-1-one	MID010193	isorhamnetin	0.196682
MID012969	HRP	MID009953	PHB	0.196137
MID012985	trans-Nepetalactone	MID011208	49070_FLUKA	0.195436
MID012985	trans-Nepetalactone	MID005770	Menthol	0.195105
MID012985	trans-Nepetalactone	MID005771	Menthol-b	0.195105
MID012965	Tryptophenolide	MID005770	Menthol	0.194351
MID012965	Tryptophenolide	MID005771	Menthol-b	0.194351
MID016058	(2R,3R,4S)-4-(4-hydroxy-3,5-dimethoxy-phenyl)-5,7-dimethoxy-2,3-dimethylol-tetralin-6-ol	MID010193	isorhamnetin	0.194216
MID012965	Tryptophenolide	MID011208	49070_FLUKA	0.193903
MID014181	Zhebeiresinol	MID009953	PHB	0.19356
MID013015	Triptonoterpene methyl ether	MID005770	Menthol	0.193335
MID013015	Triptonoterpene methyl ether	MID005771	Menthol-b	0.193335
MID013015	Triptonoterpene methyl ether	MID011208	49070_FLUKA	0.19308
MID013722	caffeine	MID017581	2-Hexanoylfuran	0.191926
MID002175	Dehydroabietlc acid	MID011208	49070_FLUKA	0.191526
MID013051	(2R,3R,4S)-4-(4-hydroxy-3-methoxy-phenyl)-7-methoxy-2,3-dimethylol-tetralin-6-ol	MID009953	PHB	0.19136
MID012969	HRP	MID009949	quercetin	0.190436
MID012968	5,8-Dihydroxy-7-(4-hydroxy-5-methyl-coumarin-3)-coumarin	MID009949	quercetin	0.190327
MID012941	2,5-Dimethoxybenzoquinone	MID011208	49070_FLUKA	0.190279
MID005713	(+)-Medioresinol	MID009949	quercetin	0.190076
MID022242	Antiarol	MID009953	PHB	0.188674
MID022242	Antiarol	MID009925	ent-Epicatechin	0.187907
MID010507	DBP	MID012135	Hesperetin	0.187327
MID013047	99694-86-7	MID009925	ent-Epicatechin	0.185994
MID012968	5,8-Dihydroxy-7-(4-hydroxy-5-methyl-coumarin-3)-coumarin	MID010093	Rhamnocitrin	0.18597
MID013048	TRIPTONOLIDE	MID009925	ent-Epicatechin	0.185844
MID010186	succinic acid	MID009953	PHB	0.185809
MID012951	(+)-Medioresinol di-O-beta-D-glucopyranoside_qt	MID011127	o-Acetyl-p-cresol	0.185765
MID012986	Isoxanthohumol	MID010193	isorhamnetin	0.185104
MID012986	Isoxanthohumol	MID010260	kaempferol	0.18476
MID013722	caffeine	MID009949	quercetin	0.184483
MID016077	4-[(1R,3aS,4R,6aS)-4-(4-hydroxy-3,5-dimethoxyphenyl)-1,3,3a,4,6,6a-hexahydrofuro[4,3-c]furan-1-yl]-2,6-dimethoxyphenol	MID011498	acacetin	0.183409
MID012996	Norathyriol	MID009925	ent-Epicatechin	0.183378
MID013031	Wilfordic acid	MID009953	PHB	0.182232
MID022242	Antiarol	MID009949	quercetin	0.18129
MID022242	Antiarol	MID010546	l-Menthone	0.180666
MID012986	Isoxanthohumol	MID011208	49070_FLUKA	0.180625
MID011615	Cedar acid	MID009925	ent-Epicatechin	0.180614
MID005713	(+)-Medioresinol	MID010093	Rhamnocitrin	0.180508
MID012983	Dunnisinin	MID010546	l-Menthone	0.179523
MID013005	(3E,7E)-2alpha,10beta,13alpha-Triacetoxy-5alpha,20-dihydroxy-3,8-seco-taxa-3,7,11-trien-9-one	MID010546	l-Menthone	0.179523
MID012951	(+)-Medioresinol di-O-beta-D-glucopyranoside_qt	MID009949	quercetin	0.179053
MID013722	caffeine	MID005770	Menthol	0.178216
MID013722	caffeine	MID005771	Menthol-b	0.178216
MID014181	Zhebeiresinol	MID012135	Hesperetin	0.177181
MID022242	Antiarol	MID010526	patchouli alcohol	0.177121
MID022242	Antiarol	MID010700	Cedrol	0.177114
MID012968	5,8-Dihydroxy-7-(4-hydroxy-5-methyl-coumarin-3)-coumarin	MID005770	Menthol	0.177021
MID012968	5,8-Dihydroxy-7-(4-hydroxy-5-methyl-coumarin-3)-coumarin	MID005771	Menthol-b	0.177021
MID016077	4-[(1R,3aS,4R,6aS)-4-(4-hydroxy-3,5-dimethoxyphenyl)-1,3,3a,4,6,6a-hexahydrofuro[4,3-c]furan-1-yl]-2,6-dimethoxyphenol	MID010193	isorhamnetin	0.176058
MID012972	8-Epilpganic acid_qt	MID010546	l-Menthone	0.176057
MID013040	Wilsonine	MID010546	l-Menthone	0.176057
MID013014	11-Hydroxy-14,15alpha-epoxytabersonine	MID010546	l-Menthone	0.1759
MID012957	Tripchlorolide	MID010546	l-Menthone	0.175782
MID012960	Tripdiolide	MID010546	l-Menthone	0.175782
MID012961	Triptonide	MID010546	l-Menthone	0.175782
MID012992	Tripdiotolnide	MID010546	l-Menthone	0.175782
MID013011	Triptolidenol	MID010546	l-Menthone	0.175782
MID013012	Triptonide	MID010546	l-Menthone	0.175782
MID013037	104331-87-5	MID010546	l-Menthone	0.175782
MID012983	Dunnisinin	MID010526	patchouli alcohol	0.175771
MID013005	(3E,7E)-2alpha,10beta,13alpha-Triacetoxy-5alpha,20-dihydroxy-3,8-seco-taxa-3,7,11-trien-9-one	MID010526	patchouli alcohol	0.175771
MID012983	Dunnisinin	MID010700	Cedrol	0.17577
MID013005	(3E,7E)-2alpha,10beta,13alpha-Triacetoxy-5alpha,20-dihydroxy-3,8-seco-taxa-3,7,11-trien-9-one	MID010700	Cedrol	0.17577
MID012993	Hypodiolide A	MID010546	l-Menthone	0.175749
MID022242	Antiarol	MID010093	Rhamnocitrin	0.174918
MID012986	Isoxanthohumol	MID009860	apigenin	0.173496
MID012968	5,8-Dihydroxy-7-(4-hydroxy-5-methyl-coumarin-3)-coumarin	MID011208	49070_FLUKA	0.172933
MID012986	Isoxanthohumol	MID009949	quercetin	0.172544
MID002175	Dehydroabietlc acid	MID017581	2-Hexanoylfuran	0.172537
MID012972	8-Epilpganic acid_qt	MID010526	patchouli alcohol	0.172528
MID013040	Wilsonine	MID010526	patchouli alcohol	0.172528
MID012972	8-Epilpganic acid_qt	MID010700	Cedrol	0.172524
MID013040	Wilsonine	MID010700	Cedrol	0.172524
MID012975	Canin	MID010546	l-Menthone	0.172452
MID012988	[(3aR,4S,6E,9S,10Z,11aR)-9-hydroxy-6,10-dimethyl-3-methylene-2-oxo-3a,4,5,8,9,11a-hexahydrocyclodeca[b]furan-4-yl] (E)-2-methylbut-2-enoate	MID010546	l-Menthone	0.172452
MID012956	triptolide	MID010546	l-Menthone	0.172442
MID013014	11-Hydroxy-14,15alpha-epoxytabersonine	MID010526	patchouli alcohol	0.172342
MID013014	11-Hydroxy-14,15alpha-epoxytabersonine	MID010700	Cedrol	0.172339
MID016058	(2R,3R,4S)-4-(4-hydroxy-3,5-dimethoxy-phenyl)-5,7-dimethoxy-2,3-dimethylol-tetralin-6-ol	MID011502	Perillyl alcohol	0.172282
MID002175	Dehydroabietlc acid	MID009953	PHB	0.17226
MID012957	Tripchlorolide	MID010526	patchouli alcohol	0.172202
MID012960	Tripdiolide	MID010526	patchouli alcohol	0.172202
MID012961	Triptonide	MID010526	patchouli alcohol	0.172202
MID012992	Tripdiotolnide	MID010526	patchouli alcohol	0.172202
MID013011	Triptolidenol	MID010526	patchouli alcohol	0.172202
MID013012	Triptonide	MID010526	patchouli alcohol	0.172202
MID013037	104331-87-5	MID010526	patchouli alcohol	0.172202
MID012957	Tripchlorolide	MID010700	Cedrol	0.1722
MID012960	Tripdiolide	MID010700	Cedrol	0.1722
MID012961	Triptonide	MID010700	Cedrol	0.1722
MID012992	Tripdiotolnide	MID010700	Cedrol	0.1722
MID013011	Triptolidenol	MID010700	Cedrol	0.1722
MID013012	Triptonide	MID010700	Cedrol	0.1722
MID013037	104331-87-5	MID010700	Cedrol	0.1722
MID012996	Norathyriol	MID009953	PHB	0.172172
MID012953	81827-74-9	MID010546	l-Menthone	0.172169
MID012993	Hypodiolide A	MID010526	patchouli alcohol	0.172163
MID012993	Hypodiolide A	MID010700	Cedrol	0.172161
MID012985	trans-Nepetalactone	MID010546	l-Menthone	0.172151
MID005713	(+)-Medioresinol	MID009925	ent-Epicatechin	0.172121
MID012951	(+)-Medioresinol di-O-beta-D-glucopyranoside_qt	MID012135	Hesperetin	0.171903
MID011615	Cedar acid	MID012135	Hesperetin	0.171672
MID012968	5,8-Dihydroxy-7-(4-hydroxy-5-methyl-coumarin-3)-coumarin	MID009860	apigenin	0.170962
MID011860	40957-99-1	MID011127	o-Acetyl-p-cresol	0.169827
MID012969	HRP	MID017581	2-Hexanoylfuran	0.169373
MID012975	Canin	MID010526	patchouli alcohol	0.16908
MID012988	[(3aR,4S,6E,9S,10Z,11aR)-9-hydroxy-6,10-dimethyl-3-methylene-2-oxo-3a,4,5,8,9,11a-hexahydrocyclodeca[b]furan-4-yl] (E)-2-methylbut-2-enoate	MID010526	patchouli alcohol	0.16908
MID012975	Canin	MID010700	Cedrol	0.169077
MID012988	[(3aR,4S,6E,9S,10Z,11aR)-9-hydroxy-6,10-dimethyl-3-methylene-2-oxo-3a,4,5,8,9,11a-hexahydrocyclodeca[b]furan-4-yl] (E)-2-methylbut-2-enoate	MID010700	Cedrol	0.169077
MID012956	triptolide	MID010526	patchouli alcohol	0.169068
MID012956	triptolide	MID010700	Cedrol	0.169064
MID012965	Tryptophenolide	MID010546	l-Menthone	0.168924
MID016058	(2R,3R,4S)-4-(4-hydroxy-3,5-dimethoxy-phenyl)-5,7-dimethoxy-2,3-dimethylol-tetralin-6-ol	MID005770	Menthol	0.16886
MID016058	(2R,3R,4S)-4-(4-hydroxy-3,5-dimethoxy-phenyl)-5,7-dimethoxy-2,3-dimethylol-tetralin-6-ol	MID005771	Menthol-b	0.16886
MID012968	5,8-Dihydroxy-7-(4-hydroxy-5-methyl-coumarin-3)-coumarin	MID012135	Hesperetin	0.168805
MID013015	Triptonoterpene methyl ether	MID010546	l-Menthone	0.168766
MID012953	81827-74-9	MID010526	patchouli alcohol	0.168746
MID012953	81827-74-9	MID010700	Cedrol	0.168744
MID012985	trans-Nepetalactone	MID010526	patchouli alcohol	0.168725
MID012985	trans-Nepetalactone	MID010700	Cedrol	0.168723
MID012999	Triptoditerpenic acid B	MID010546	l-Menthone	0.168712
MID016058	(2R,3R,4S)-4-(4-hydroxy-3,5-dimethoxy-phenyl)-5,7-dimethoxy-2,3-dimethylol-tetralin-6-ol	MID010546	l-Menthone	0.168305
MID013031	Wilfordic acid	MID005770	Menthol	0.168021
MID013031	Wilfordic acid	MID005771	Menthol-b	0.168021
MID005713	(+)-Medioresinol	MID011127	o-Acetyl-p-cresol	0.167673
MID013051	(2R,3R,4S)-4-(4-hydroxy-3-methoxy-phenyl)-7-methoxy-2,3-dimethylol-tetralin-6-ol	MID012135	Hesperetin	0.167372
MID012968	5,8-Dihydroxy-7-(4-hydroxy-5-methyl-coumarin-3)-coumarin	MID017581	2-Hexanoylfuran	0.166986
MID005713	(+)-Medioresinol	MID012135	Hesperetin	0.166458
MID011615	Cedar acid	MID010260	kaempferol	0.166188
MID012986	Isoxanthohumol	MID010093	Rhamnocitrin	0.166055
MID008653	DL-Syringaresinol	MID010435	O-Methylthymol	0.165829
MID010204	syringaresinol	MID010435	O-Methylthymol	0.165829
MID010234	(+)-Syringaresinol	MID010435	O-Methylthymol	0.165829
MID018996	3,3'-bis-(3,4-dihydro-4-hydroxy-6-methoxy)-2H-1-benzopyran	MID011844	thymol	0.165825
MID012965	Tryptophenolide	MID010526	patchouli alcohol	0.165688
MID012965	Tryptophenolide	MID010700	Cedrol	0.165685
MID013015	Triptonoterpene methyl ether	MID010526	patchouli alcohol	0.165501
MID013015	Triptonoterpene methyl ether	MID010700	Cedrol	0.165498
MID010507	DBP	MID009949	quercetin	0.165474
MID010260	kaempferol	MID009925	ent-Epicatechin	0.165473
MID012999	Triptoditerpenic acid B	MID010526	patchouli alcohol	0.165438
MID012999	Triptoditerpenic acid B	MID010700	Cedrol	0.165435
MID012954	(1R,4aR,10aS)-5-hydroxy-1-(hydroxymethyl)-7-isopropyl-8-methoxy-1,4a-dimethyl-4,9,10,10a-tetrahydro-3H-phenthren-2-one	MID010546	l-Menthone	0.165373
MID005713	(+)-Medioresinol	MID009953	PHB	0.165122
MID013013	Triptonoditerpenic acid	MID017581	2-Hexanoylfuran	0.164549
MID016058	(2R,3R,4S)-4-(4-hydroxy-3,5-dimethoxy-phenyl)-5,7-dimethoxy-2,3-dimethylol-tetralin-6-ol	MID010526	patchouli alcohol	0.16413
MID016058	(2R,3R,4S)-4-(4-hydroxy-3,5-dimethoxy-phenyl)-5,7-dimethoxy-2,3-dimethylol-tetralin-6-ol	MID010700	Cedrol	0.164124
MID016077	4-[(1R,3aS,4R,6aS)-4-(4-hydroxy-3,5-dimethoxyphenyl)-1,3,3a,4,6,6a-hexahydrofuro[4,3-c]furan-1-yl]-2,6-dimethoxyphenol	MID012135	Hesperetin	0.16351
MID014181	Zhebeiresinol	MID009925	ent-Epicatechin	0.162944
MID022242	Antiarol	MID010260	kaempferol	0.162825
MID012941	2,5-Dimethoxybenzoquinone	MID010546	l-Menthone	0.162723
MID012987	Neouralenol	MID005770	Menthol	0.162545
MID012987	Neouralenol	MID005771	Menthol-b	0.162545
MID008653	DL-Syringaresinol	MID010193	isorhamnetin	0.162517
MID010204	syringaresinol	MID010193	isorhamnetin	0.162517
MID010234	(+)-Syringaresinol	MID010193	isorhamnetin	0.162517
MID012954	(1R,4aR,10aS)-5-hydroxy-1-(hydroxymethyl)-7-isopropyl-8-methoxy-1,4a-dimethyl-4,9,10,10a-tetrahydro-3H-phenthren-2-one	MID010526	patchouli alcohol	0.162236
MID012954	(1R,4aR,10aS)-5-hydroxy-1-(hydroxymethyl)-7-isopropyl-8-methoxy-1,4a-dimethyl-4,9,10,10a-tetrahydro-3H-phenthren-2-one	MID010700	Cedrol	0.162233
MID012997	Triptinin B	MID010546	l-Menthone	0.162195
MID022242	Antiarol	MID012156	beta-Ionone	0.162075
MID016058	(2R,3R,4S)-4-(4-hydroxy-3,5-dimethoxy-phenyl)-5,7-dimethoxy-2,3-dimethylol-tetralin-6-ol	MID011208	49070_FLUKA	0.161898
MID013031	Wilfordic acid	MID011208	49070_FLUKA	0.161246
MID016058	(2R,3R,4S)-4-(4-hydroxy-3,5-dimethoxy-phenyl)-5,7-dimethoxy-2,3-dimethylol-tetralin-6-ol	MID011127	o-Acetyl-p-cresol	0.161197
MID009365	Triptonoterpenol	MID009949	quercetin	0.160215
MID013722	caffeine	MID009860	apigenin	0.159991
MID017234	3-hydroxy-1-(3,5-dimethoxy-4-hydroxyphenyl)propan-1-one	MID012135	Hesperetin	0.159846
MID012941	2,5-Dimethoxybenzoquinone	MID010526	patchouli alcohol	0.159815
MID012941	2,5-Dimethoxybenzoquinone	MID010700	Cedrol	0.159809
MID012997	Triptinin B	MID010526	patchouli alcohol	0.159191
MID012997	Triptinin B	MID010700	Cedrol	0.159188
MID009909	DIBP	MID011498	acacetin	0.158742
MID012972	8-Epilpganic acid_qt	MID012135	Hesperetin	0.158533
MID013040	Wilsonine	MID012135	Hesperetin	0.158533
MID016058	(2R,3R,4S)-4-(4-hydroxy-3,5-dimethoxy-phenyl)-5,7-dimethoxy-2,3-dimethylol-tetralin-6-ol	MID004896	Isopinocamphone	0.15803
MID016058	(2R,3R,4S)-4-(4-hydroxy-3,5-dimethoxy-phenyl)-5,7-dimethoxy-2,3-dimethylol-tetralin-6-ol	MID007428	L-Pinocamphone	0.15803
MID012983	Dunnisinin	MID012135	Hesperetin	0.15746
MID013005	(3E,7E)-2alpha,10beta,13alpha-Triacetoxy-5alpha,20-dihydroxy-3,8-seco-taxa-3,7,11-trien-9-one	MID012135	Hesperetin	0.15746
MID013014	11-Hydroxy-14,15alpha-epoxytabersonine	MID012135	Hesperetin	0.157181
MID011615	Cedar acid	MID009966	Nol	0.157118
MID012975	Canin	MID012135	Hesperetin	0.157088
MID012988	[(3aR,4S,6E,9S,10Z,11aR)-9-hydroxy-6,10-dimethyl-3-methylene-2-oxo-3a,4,5,8,9,11a-hexahydrocyclodeca[b]furan-4-yl] (E)-2-methylbut-2-enoate	MID012135	Hesperetin	0.157088
MID012983	Dunnisinin	MID012156	beta-Ionone	0.157018
MID013005	(3E,7E)-2alpha,10beta,13alpha-Triacetoxy-5alpha,20-dihydroxy-3,8-seco-taxa-3,7,11-trien-9-one	MID012156	beta-Ionone	0.157018
MID012956	triptolide	MID012135	Hesperetin	0.156998
MID012996	Norathyriol	MID005770	Menthol	0.156738
MID012996	Norathyriol	MID005771	Menthol-b	0.156738
MID013051	(2R,3R,4S)-4-(4-hydroxy-3-methoxy-phenyl)-7-methoxy-2,3-dimethylol-tetralin-6-ol	MID009925	ent-Epicatechin	0.156692
MID016058	(2R,3R,4S)-4-(4-hydroxy-3,5-dimethoxy-phenyl)-5,7-dimethoxy-2,3-dimethylol-tetralin-6-ol	MID011777	Pulegone	0.156512
MID012951	(+)-Medioresinol di-O-beta-D-glucopyranoside_qt	MID009925	ent-Epicatechin	0.156426
MID012957	Tripchlorolide	MID012135	Hesperetin	0.156166
MID012960	Tripdiolide	MID012135	Hesperetin	0.156166
MID012961	Triptonide	MID012135	Hesperetin	0.156166
MID012992	Tripdiotolnide	MID012135	Hesperetin	0.156166
MID013011	Triptolidenol	MID012135	Hesperetin	0.156166
MID013012	Triptonide	MID012135	Hesperetin	0.156166
MID013037	104331-87-5	MID012135	Hesperetin	0.156166
MID012993	Hypodiolide A	MID012135	Hesperetin	0.155882
MID012996	Norathyriol	MID017581	2-Hexanoylfuran	0.155868
MID012941	2,5-Dimethoxybenzoquinone	MID004896	Isopinocamphone	0.155776
MID012941	2,5-Dimethoxybenzoquinone	MID007428	L-Pinocamphone	0.155776
MID012972	8-Epilpganic acid_qt	MID012156	beta-Ionone	0.155673
MID013040	Wilsonine	MID012156	beta-Ionone	0.155673
MID009365	Triptonoterpenol	MID011498	acacetin	0.155666
MID014181	Zhebeiresinol	MID011127	o-Acetyl-p-cresol	0.155377
MID012965	Tryptophenolide	MID012135	Hesperetin	0.155069
MID013014	11-Hydroxy-14,15alpha-epoxytabersonine	MID012156	beta-Ionone	0.154977
MID012941	2,5-Dimethoxybenzoquinone	MID012135	Hesperetin	0.154961
MID012951	(+)-Medioresinol di-O-beta-D-glucopyranoside_qt	MID009953	PHB	0.154783
MID012996	Norathyriol	MID011127	o-Acetyl-p-cresol	0.154737
MID012953	81827-74-9	MID012135	Hesperetin	0.154658
MID012969	HRP	MID009966	Nol	0.154615
MID012985	trans-Nepetalactone	MID012135	Hesperetin	0.154505
MID012957	Tripchlorolide	MID012156	beta-Ionone	0.154455
MID012960	Tripdiolide	MID012156	beta-Ionone	0.154455
MID012961	Triptonide	MID012156	beta-Ionone	0.154455
MID012992	Tripdiotolnide	MID012156	beta-Ionone	0.154455
MID013011	Triptolidenol	MID012156	beta-Ionone	0.154455
MID013012	Triptonide	MID012156	beta-Ionone	0.154455
MID013037	104331-87-5	MID012156	beta-Ionone	0.154455
MID012993	Hypodiolide A	MID012156	beta-Ionone	0.154308
MID022242	Antiarol	MID011502	Perillyl alcohol	0.154296
MID016058	(2R,3R,4S)-4-(4-hydroxy-3,5-dimethoxy-phenyl)-5,7-dimethoxy-2,3-dimethylol-tetralin-6-ol	MID010260	kaempferol	0.154143
MID012986	Isoxanthohumol	MID017581	2-Hexanoylfuran	0.154071
MID011615	Cedar acid	MID009860	apigenin	0.153897
MID011860	40957-99-1	MID011498	acacetin	0.153852
MID013015	Triptonoterpene methyl ether	MID012135	Hesperetin	0.153708
MID013013	Triptonoditerpenic acid	MID010546	l-Menthone	0.153465
MID010507	DBP	MID009966	Nol	0.153362
MID010507	DBP	MID012156	beta-Ionone	0.153248
MID012999	Triptoditerpenic acid B	MID012135	Hesperetin	0.153248
MID012975	Canin	MID012156	beta-Ionone	0.153112
MID012988	[(3aR,4S,6E,9S,10Z,11aR)-9-hydroxy-6,10-dimethyl-3-methylene-2-oxo-3a,4,5,8,9,11a-hexahydrocyclodeca[b]furan-4-yl] (E)-2-methylbut-2-enoate	MID012156	beta-Ionone	0.153112
MID012956	triptolide	MID012156	beta-Ionone	0.153066
MID012941	2,5-Dimethoxybenzoquinone	MID017581	2-Hexanoylfuran	0.152727
MID012969	HRP	MID009860	apigenin	0.151913
MID012953	81827-74-9	MID012156	beta-Ionone	0.151861
MID012985	trans-Nepetalactone	MID012156	beta-Ionone	0.151782
MID012954	(1R,4aR,10aS)-5-hydroxy-1-(hydroxymethyl)-7-isopropyl-8-methoxy-1,4a-dimethyl-4,9,10,10a-tetrahydro-3H-phenthren-2-one	MID012135	Hesperetin	0.151695
MID012997	Triptinin B	MID011777	Pulegone	0.151576
MID012951	(+)-Medioresinol di-O-beta-D-glucopyranoside_qt	MID010093	Rhamnocitrin	0.150904
MID009365	Triptonoterpenol	MID009953	PHB	0.150869
MID013013	Triptonoditerpenic acid	MID010526	patchouli alcohol	0.150839
MID013013	Triptonoditerpenic acid	MID010700	Cedrol	0.150834
MID018996	3,3'-bis-(3,4-dihydro-4-hydroxy-6-methoxy)-2H-1-benzopyran	MID011502	Perillyl alcohol	0.150832
MID012996	Norathyriol	MID011208	49070_FLUKA	0.150789
MID013016	Triptonoterpene	MID010546	l-Menthone	0.150724
MID013722	caffeine	MID011777	Pulegone	0.150705
MID012997	Triptinin B	MID012135	Hesperetin	0.150423
MID012977	Celafurine	MID017581	2-Hexanoylfuran	0.150402
MID012965	Tryptophenolide	MID012156	beta-Ionone	0.150332
MID012969	HRP	MID011844	thymol	0.150163
MID016058	(2R,3R,4S)-4-(4-hydroxy-3,5-dimethoxy-phenyl)-5,7-dimethoxy-2,3-dimethylol-tetralin-6-ol	MID009949	quercetin	0.149834
MID012965	Tryptophenolide	MID011844	thymol	0.14981
MID013015	Triptonoterpene methyl ether	MID012156	beta-Ionone	0.149631
MID012977	Celafurine	MID012135	Hesperetin	0.149616
MID013722	caffeine	MID011208	49070_FLUKA	0.149528
MID012999	Triptoditerpenic acid B	MID012156	beta-Ionone	0.149394
MID012977	Celafurine	MID010546	l-Menthone	0.148611
MID012953	81827-74-9	MID017581	2-Hexanoylfuran	0.148544
MID010260	kaempferol	MID009953	PHB	0.148507
MID013016	Triptonoterpene	MID010526	patchouli alcohol	0.148204
MID013016	Triptonoterpene	MID010700	Cedrol	0.148199
MID012977	Celafurine	MID011777	Pulegone	0.14819
MID012999	Triptoditerpenic acid B	MID017581	2-Hexanoylfuran	0.147744
MID009365	Triptonoterpenol	MID009860	apigenin	0.147621
MID013013	Triptonoditerpenic acid	MID012135	Hesperetin	0.1476
MID012941	2,5-Dimethoxybenzoquinone	MID012156	beta-Ionone	0.147006
MID012954	(1R,4aR,10aS)-5-hydroxy-1-(hydroxymethyl)-7-isopropyl-8-methoxy-1,4a-dimethyl-4,9,10,10a-tetrahydro-3H-phenthren-2-one	MID012156	beta-Ionone	0.146926
MID018996	3,3'-bis-(3,4-dihydro-4-hydroxy-6-methoxy)-2H-1-benzopyran	MID012135	Hesperetin	0.146831
MID013031	Wilfordic acid	MID017581	2-Hexanoylfuran	0.146775
MID012954	(1R,4aR,10aS)-5-hydroxy-1-(hydroxymethyl)-7-isopropyl-8-methoxy-1,4a-dimethyl-4,9,10,10a-tetrahydro-3H-phenthren-2-one	MID017581	2-Hexanoylfuran	0.146697
MID013016	Triptonoterpene	MID012135	Hesperetin	0.146319
MID010260	kaempferol	MID011127	o-Acetyl-p-cresol	0.146307
MID012977	Celafurine	MID010526	patchouli alcohol	0.146287
MID012977	Celafurine	MID010700	Cedrol	0.146279
MID012997	Triptinin B	MID017581	2-Hexanoylfuran	0.146028
MID016058	(2R,3R,4S)-4-(4-hydroxy-3,5-dimethoxy-phenyl)-5,7-dimethoxy-2,3-dimethylol-tetralin-6-ol	MID012156	beta-Ionone	0.145931
MID011860	40957-99-1	MID009949	quercetin	0.145468
MID011860	40957-99-1	MID010093	Rhamnocitrin	0.145156
MID012997	Triptinin B	MID012156	beta-Ionone	0.144669
MID013016	Triptonoterpene	MID017581	2-Hexanoylfuran	0.144483
MID009364	Triptonoterpene；14-Hydroxy-abieta-8,11,13-trien-3-one	MID017581	2-Hexanoylfuran	0.143724
MID016058	(2R,3R,4S)-4-(4-hydroxy-3,5-dimethoxy-phenyl)-5,7-dimethoxy-2,3-dimethylol-tetralin-6-ol	MID009925	ent-Epicatechin	0.143352
MID002175	Dehydroabietlc acid	MID011777	Pulegone	0.14231
MID013031	Wilfordic acid	MID012135	Hesperetin	0.140955
MID013722	caffeine	MID010093	Rhamnocitrin	0.14082
MID002175	Dehydroabietlc acid	MID011498	acacetin	0.140671
MID016058	(2R,3R,4S)-4-(4-hydroxy-3,5-dimethoxy-phenyl)-5,7-dimethoxy-2,3-dimethylol-tetralin-6-ol	MID010093	Rhamnocitrin	0.139716
MID009364	Triptonoterpene；14-Hydroxy-abieta-8,11,13-trien-3-one	MID009949	quercetin	0.138569
MID009365	Triptonoterpenol	MID011777	Pulegone	0.138116
MID010186	succinic acid	MID017581	2-Hexanoylfuran	0.137345
MID013722	caffeine	MID010260	kaempferol	0.137295
MID012977	Celafurine	MID012156	beta-Ionone	0.137136
MID016077	4-[(1R,3aS,4R,6aS)-4-(4-hydroxy-3,5-dimethoxyphenyl)-1,3,3a,4,6,6a-hexahydrofuro[4,3-c]furan-1-yl]-2,6-dimethoxyphenol	MID009949	quercetin	0.137125
MID013016	Triptonoterpene	MID012156	beta-Ionone	0.136754
MID012969	HRP	MID009925	ent-Epicatechin	0.135992
MID012969	HRP	MID010093	Rhamnocitrin	0.135858
MID002604	1,8-Dihydroxy-4-hydroxymethyl anthraquinone	MID010193	isorhamnetin	0.135515
MID012987	Neouralenol	MID011208	49070_FLUKA	0.135488
MID013722	caffeine	MID009925	ent-Epicatechin	0.135423
MID005713	(+)-Medioresinol	MID009860	apigenin	0.134847
MID009365	Triptonoterpenol	MID009966	Nol	0.134599
MID012941	2,5-Dimethoxybenzoquinone	MID011127	o-Acetyl-p-cresol	0.134368
MID016077	4-[(1R,3aS,4R,6aS)-4-(4-hydroxy-3,5-dimethoxyphenyl)-1,3,3a,4,6,6a-hexahydrofuro[4,3-c]furan-1-yl]-2,6-dimethoxyphenol	MID010093	Rhamnocitrin	0.134186
MID012968	5,8-Dihydroxy-7-(4-hydroxy-5-methyl-coumarin-3)-coumarin	MID009953	PHB	0.13386
MID010260	kaempferol	MID010435	O-Methylthymol	0.133588
MID013013	Triptonoditerpenic acid	MID009953	PHB	0.133381
MID010186	succinic acid	MID010260	kaempferol	0.133006
MID022242	Antiarol	MID009860	apigenin	0.132847
MID011615	Cedar acid	MID005770	Menthol	0.13284
MID011615	Cedar acid	MID005771	Menthol-b	0.13284
MID010507	DBP	MID011844	thymol	0.132349
MID012972	8-Epilpganic acid_qt	MID017581	2-Hexanoylfuran	0.132338
MID013040	Wilsonine	MID017581	2-Hexanoylfuran	0.132338
MID012977	Celafurine	MID009953	PHB	0.132281
MID012968	5,8-Dihydroxy-7-(4-hydroxy-5-methyl-coumarin-3)-coumarin	MID011127	o-Acetyl-p-cresol	0.132042
MID012975	Canin	MID017581	2-Hexanoylfuran	0.131729
MID012988	[(3aR,4S,6E,9S,10Z,11aR)-9-hydroxy-6,10-dimethyl-3-methylene-2-oxo-3a,4,5,8,9,11a-hexahydrocyclodeca[b]furan-4-yl] (E)-2-methylbut-2-enoate	MID017581	2-Hexanoylfuran	0.131729
MID012956	triptolide	MID017581	2-Hexanoylfuran	0.131597
MID016077	4-[(1R,3aS,4R,6aS)-4-(4-hydroxy-3,5-dimethoxyphenyl)-1,3,3a,4,6,6a-hexahydrofuro[4,3-c]furan-1-yl]-2,6-dimethoxyphenol	MID009953	PHB	0.1315
MID013014	11-Hydroxy-14,15alpha-epoxytabersonine	MID017581	2-Hexanoylfuran	0.130343
MID013722	caffeine	MID009953	PHB	0.13024
MID012965	Tryptophenolide	MID017581	2-Hexanoylfuran	0.13023
MID012972	8-Epilpganic acid_qt	MID011777	Pulegone	0.130094
MID013040	Wilsonine	MID011777	Pulegone	0.130094
MID012969	HRP	MID011777	Pulegone	0.129966
MID018996	3,3'-bis-(3,4-dihydro-4-hydroxy-6-methoxy)-2H-1-benzopyran	MID005770	Menthol	0.129602
MID018996	3,3'-bis-(3,4-dihydro-4-hydroxy-6-methoxy)-2H-1-benzopyran	MID005771	Menthol-b	0.129602
MID012983	Dunnisinin	MID011777	Pulegone	0.129382
MID013005	(3E,7E)-2alpha,10beta,13alpha-Triacetoxy-5alpha,20-dihydroxy-3,8-seco-taxa-3,7,11-trien-9-one	MID011777	Pulegone	0.129382
MID012983	Dunnisinin	MID017581	2-Hexanoylfuran	0.129188
MID013005	(3E,7E)-2alpha,10beta,13alpha-Triacetoxy-5alpha,20-dihydroxy-3,8-seco-taxa-3,7,11-trien-9-one	MID017581	2-Hexanoylfuran	0.129188
MID013014	11-Hydroxy-14,15alpha-epoxytabersonine	MID011777	Pulegone	0.1289
MID012957	Tripchlorolide	MID017581	2-Hexanoylfuran	0.128845
MID012960	Tripdiolide	MID017581	2-Hexanoylfuran	0.128845
MID012961	Triptonide	MID017581	2-Hexanoylfuran	0.128845
MID012992	Tripdiotolnide	MID017581	2-Hexanoylfuran	0.128845
MID013011	Triptolidenol	MID017581	2-Hexanoylfuran	0.128845
MID013012	Triptonide	MID017581	2-Hexanoylfuran	0.128845
MID013037	104331-87-5	MID017581	2-Hexanoylfuran	0.128845
MID005713	(+)-Medioresinol	MID010260	kaempferol	0.128778
MID012975	Canin	MID011777	Pulegone	0.128598
MID012988	[(3aR,4S,6E,9S,10Z,11aR)-9-hydroxy-6,10-dimethyl-3-methylene-2-oxo-3a,4,5,8,9,11a-hexahydrocyclodeca[b]furan-4-yl] (E)-2-methylbut-2-enoate	MID011777	Pulegone	0.128598
MID013047	99694-86-7	MID011502	Perillyl alcohol	0.128535
MID012956	triptolide	MID011777	Pulegone	0.128519
MID012993	Hypodiolide A	MID017581	2-Hexanoylfuran	0.128426
MID013015	Triptonoterpene methyl ether	MID017581	2-Hexanoylfuran	0.128221
MID012968	5,8-Dihydroxy-7-(4-hydroxy-5-methyl-coumarin-3)-coumarin	MID009925	ent-Epicatechin	0.12815
MID012957	Tripchlorolide	MID011777	Pulegone	0.128003
MID012960	Tripdiolide	MID011777	Pulegone	0.128003
MID012961	Triptonide	MID011777	Pulegone	0.128003
MID012992	Tripdiotolnide	MID011777	Pulegone	0.128003
MID013011	Triptolidenol	MID011777	Pulegone	0.128003
MID013012	Triptonide	MID011777	Pulegone	0.128003
MID013037	104331-87-5	MID011777	Pulegone	0.128003
MID012985	trans-Nepetalactone	MID017581	2-Hexanoylfuran	0.127916
MID016058	(2R,3R,4S)-4-(4-hydroxy-3,5-dimethoxy-phenyl)-5,7-dimethoxy-2,3-dimethylol-tetralin-6-ol	MID009953	PHB	0.127899
MID013048	TRIPTONOLIDE	MID011502	Perillyl alcohol	0.1278
MID012993	Hypodiolide A	MID011777	Pulegone	0.127752
MID002604	1,8-Dihydroxy-4-hydroxymethyl anthraquinone	MID010260	kaempferol	0.127566
MID012987	Neouralenol	MID017581	2-Hexanoylfuran	0.127244
MID012983	Dunnisinin	MID004896	Isopinocamphone	0.127122
MID012983	Dunnisinin	MID007428	L-Pinocamphone	0.127122
MID013005	(3E,7E)-2alpha,10beta,13alpha-Triacetoxy-5alpha,20-dihydroxy-3,8-seco-taxa-3,7,11-trien-9-one	MID004896	Isopinocamphone	0.127122
MID013005	(3E,7E)-2alpha,10beta,13alpha-Triacetoxy-5alpha,20-dihydroxy-3,8-seco-taxa-3,7,11-trien-9-one	MID007428	L-Pinocamphone	0.127122
MID013031	Wilfordic acid	MID010546	l-Menthone	0.126902
MID012965	Tryptophenolide	MID011777	Pulegone	0.12661
MID012953	81827-74-9	MID011777	Pulegone	0.126451
MID012985	trans-Nepetalactone	MID011777	Pulegone	0.126316
MID012941	2,5-Dimethoxybenzoquinone	MID011777	Pulegone	0.126148
MID012969	HRP	MID012135	Hesperetin	0.126066
MID012972	8-Epilpganic acid_qt	MID004896	Isopinocamphone	0.125583
MID012972	8-Epilpganic acid_qt	MID007428	L-Pinocamphone	0.125583
MID013040	Wilsonine	MID004896	Isopinocamphone	0.125583
MID013040	Wilsonine	MID007428	L-Pinocamphone	0.125583
MID013015	Triptonoterpene methyl ether	MID011777	Pulegone	0.125407
MID013031	Wilfordic acid	MID010526	patchouli alcohol	0.125402
MID013031	Wilfordic acid	MID010700	Cedrol	0.125391
MID010507	DBP	MID009860	apigenin	0.125387
MID011265	protocatechualdehyde	MID010546	l-Menthone	0.125194
MID013014	11-Hydroxy-14,15alpha-epoxytabersonine	MID004896	Isopinocamphone	0.125136
MID013014	11-Hydroxy-14,15alpha-epoxytabersonine	MID007428	L-Pinocamphone	0.125136
MID011860	40957-99-1	MID010260	kaempferol	0.12506
MID012999	Triptoditerpenic acid B	MID011777	Pulegone	0.125001
MID012957	Tripchlorolide	MID004896	Isopinocamphone	0.124801
MID012957	Tripchlorolide	MID007428	L-Pinocamphone	0.124801
MID012960	Tripdiolide	MID004896	Isopinocamphone	0.124801
MID012960	Tripdiolide	MID007428	L-Pinocamphone	0.124801
MID012961	Triptonide	MID004896	Isopinocamphone	0.124801
MID012961	Triptonide	MID007428	L-Pinocamphone	0.124801
MID012992	Tripdiotolnide	MID004896	Isopinocamphone	0.124801
MID012992	Tripdiotolnide	MID007428	L-Pinocamphone	0.124801
MID013011	Triptolidenol	MID004896	Isopinocamphone	0.124801
MID013011	Triptolidenol	MID007428	L-Pinocamphone	0.124801
MID013012	Triptonide	MID004896	Isopinocamphone	0.124801
MID013012	Triptonide	MID007428	L-Pinocamphone	0.124801
MID013037	104331-87-5	MID004896	Isopinocamphone	0.124801
MID013037	104331-87-5	MID007428	L-Pinocamphone	0.124801
MID012993	Hypodiolide A	MID004896	Isopinocamphone	0.124708
MID012993	Hypodiolide A	MID007428	L-Pinocamphone	0.124708
MID012986	Isoxanthohumol	MID010546	l-Menthone	0.124338
MID012951	(+)-Medioresinol di-O-beta-D-glucopyranoside_qt	MID010260	kaempferol	0.124225
MID012951	(+)-Medioresinol di-O-beta-D-glucopyranoside_qt	MID009860	apigenin	0.124189
MID010186	succinic acid	MID010193	isorhamnetin	0.124189
MID012986	Isoxanthohumol	MID009953	PHB	0.124084
MID009365	Triptonoterpenol	MID009925	ent-Epicatechin	0.123993
MID013031	Wilfordic acid	MID009925	ent-Epicatechin	0.123827
MID011265	protocatechualdehyde	MID010526	patchouli alcohol	0.123777
MID011265	protocatechualdehyde	MID010700	Cedrol	0.123766
MID012954	(1R,4aR,10aS)-5-hydroxy-1-(hydroxymethyl)-7-isopropyl-8-methoxy-1,4a-dimethyl-4,9,10,10a-tetrahydro-3H-phenthren-2-one	MID011777	Pulegone	0.123439
MID012975	Canin	MID004896	Isopinocamphone	0.123296
MID012975	Canin	MID007428	L-Pinocamphone	0.123296
MID012988	[(3aR,4S,6E,9S,10Z,11aR)-9-hydroxy-6,10-dimethyl-3-methylene-2-oxo-3a,4,5,8,9,11a-hexahydrocyclodeca[b]furan-4-yl] (E)-2-methylbut-2-enoate	MID004896	Isopinocamphone	0.123296
MID012988	[(3aR,4S,6E,9S,10Z,11aR)-9-hydroxy-6,10-dimethyl-3-methylene-2-oxo-3a,4,5,8,9,11a-hexahydrocyclodeca[b]furan-4-yl] (E)-2-methylbut-2-enoate	MID007428	L-Pinocamphone	0.123296
MID012956	triptolide	MID004896	Isopinocamphone	0.123266
MID012956	triptolide	MID007428	L-Pinocamphone	0.123266
MID012986	Isoxanthohumol	MID010526	patchouli alcohol	0.122767
MID012986	Isoxanthohumol	MID010700	Cedrol	0.12276
MID016058	(2R,3R,4S)-4-(4-hydroxy-3,5-dimethoxy-phenyl)-5,7-dimethoxy-2,3-dimethylol-tetralin-6-ol	MID009860	apigenin	0.122736
MID012953	81827-74-9	MID004896	Isopinocamphone	0.122494
MID012953	81827-74-9	MID007428	L-Pinocamphone	0.122494
MID012985	trans-Nepetalactone	MID004896	Isopinocamphone	0.122443
MID012985	trans-Nepetalactone	MID007428	L-Pinocamphone	0.122443
MID012987	Neouralenol	MID009925	ent-Epicatechin	0.122422
MID013031	Wilfordic acid	MID011127	o-Acetyl-p-cresol	0.122104
MID012987	Neouralenol	MID009953	PHB	0.12183
MID013031	Wilfordic acid	MID012156	beta-Ionone	0.121828
MID011265	protocatechualdehyde	MID012156	beta-Ionone	0.120993
MID012965	Tryptophenolide	MID004896	Isopinocamphone	0.120898
MID012965	Tryptophenolide	MID007428	L-Pinocamphone	0.120898
MID010507	DBP	MID010193	isorhamnetin	0.120892
MID012951	(+)-Medioresinol di-O-beta-D-glucopyranoside_qt	MID005770	Menthol	0.120762
MID012951	(+)-Medioresinol di-O-beta-D-glucopyranoside_qt	MID005771	Menthol-b	0.120762
MID013015	Triptonoterpene methyl ether	MID004896	Isopinocamphone	0.120449
MID013015	Triptonoterpene methyl ether	MID007428	L-Pinocamphone	0.120449
MID013722	caffeine	MID009966	Nol	0.12043
MID012999	Triptoditerpenic acid B	MID004896	Isopinocamphone	0.120297
MID012999	Triptoditerpenic acid B	MID007428	L-Pinocamphone	0.120297
MID016077	4-[(1R,3aS,4R,6aS)-4-(4-hydroxy-3,5-dimethoxyphenyl)-1,3,3a,4,6,6a-hexahydrofuro[4,3-c]furan-1-yl]-2,6-dimethoxyphenol	MID010260	kaempferol	0.119861
MID012969	HRP	MID005770	Menthol	0.119767
MID012969	HRP	MID005771	Menthol-b	0.119767
MID013031	Wilfordic acid	MID009966	Nol	0.11967
MID013013	Triptonoditerpenic acid	MID011777	Pulegone	0.119186
MID009365	Triptonoterpenol	MID010093	Rhamnocitrin	0.119174
MID010507	DBP	MID011502	Perillyl alcohol	0.118901
MID012954	(1R,4aR,10aS)-5-hydroxy-1-(hydroxymethyl)-7-isopropyl-8-methoxy-1,4a-dimethyl-4,9,10,10a-tetrahydro-3H-phenthren-2-one	MID004896	Isopinocamphone	0.118127
MID012954	(1R,4aR,10aS)-5-hydroxy-1-(hydroxymethyl)-7-isopropyl-8-methoxy-1,4a-dimethyl-4,9,10,10a-tetrahydro-3H-phenthren-2-one	MID007428	L-Pinocamphone	0.118127
MID016077	4-[(1R,3aS,4R,6aS)-4-(4-hydroxy-3,5-dimethoxyphenyl)-1,3,3a,4,6,6a-hexahydrofuro[4,3-c]furan-1-yl]-2,6-dimethoxyphenol	MID009925	ent-Epicatechin	0.118057
MID009364	Triptonoterpene；14-Hydroxy-abieta-8,11,13-trien-3-one	MID009953	PHB	0.117982
MID004875	Isoneotriptophenolide	MID017581	2-Hexanoylfuran	0.117869
MID012968	5,8-Dihydroxy-7-(4-hydroxy-5-methyl-coumarin-3)-coumarin	MID010546	l-Menthone	0.117465
MID004875	Isoneotriptophenolide	MID009968	(L)-alpha-Terpineol	0.11729
MID012986	Isoxanthohumol	MID012156	beta-Ionone	0.117209
MID012941	2,5-Dimethoxybenzoquinone	MID009953	PHB	0.117104
MID010507	DBP	MID010093	Rhamnocitrin	0.116892
MID012997	Triptinin B	MID011844	thymol	0.116729
MID013722	caffeine	MID011127	o-Acetyl-p-cresol	0.116566
MID013722	caffeine	MID010193	isorhamnetin	0.116298
MID004875	Isoneotriptophenolide	MID010041	(R)-lilool	0.116194
MID012997	Triptinin B	MID004896	Isopinocamphone	0.116118
MID012997	Triptinin B	MID007428	L-Pinocamphone	0.116118
MID012968	5,8-Dihydroxy-7-(4-hydroxy-5-methyl-coumarin-3)-coumarin	MID010526	patchouli alcohol	0.116101
MID012968	5,8-Dihydroxy-7-(4-hydroxy-5-methyl-coumarin-3)-coumarin	MID010700	Cedrol	0.116094
MID012986	Isoxanthohumol	MID011127	o-Acetyl-p-cresol	0.11551
MID016077	4-[(1R,3aS,4R,6aS)-4-(4-hydroxy-3,5-dimethoxyphenyl)-1,3,3a,4,6,6a-hexahydrofuro[4,3-c]furan-1-yl]-2,6-dimethoxyphenol	MID011127	o-Acetyl-p-cresol	0.115236
MID012941	2,5-Dimethoxybenzoquinone	MID009966	Nol	0.114821
MID004875	Isoneotriptophenolide	MID009980	CAM	0.114624
MID013048	TRIPTONOLIDE	MID011844	thymol	0.114616
MID008653	DL-Syringaresinol	MID010260	kaempferol	0.114386
MID010204	syringaresinol	MID010260	kaempferol	0.114386
MID010234	(+)-Syringaresinol	MID010260	kaempferol	0.114386
MID013031	Wilfordic acid	MID009949	quercetin	0.114134
MID013013	Triptonoditerpenic acid	MID011844	thymol	0.113914
MID013722	caffeine	MID010546	l-Menthone	0.113725
MID017234	3-hydroxy-1-(3,5-dimethoxy-4-hydroxyphenyl)propan-1-one	MID010260	kaempferol	0.113309
MID016058	(2R,3R,4S)-4-(4-hydroxy-3,5-dimethoxy-phenyl)-5,7-dimethoxy-2,3-dimethylol-tetralin-6-ol	MID011844	thymol	0.112891
MID014393	fraxetin	MID011502	Perillyl alcohol	0.112742
MID013016	Triptonoterpene	MID011844	thymol	0.112735
MID013722	caffeine	MID010526	patchouli alcohol	0.112662
MID013722	caffeine	MID010700	Cedrol	0.11265
MID013031	Wilfordic acid	MID011777	Pulegone	0.112272
MID016077	4-[(1R,3aS,4R,6aS)-4-(4-hydroxy-3,5-dimethoxyphenyl)-1,3,3a,4,6,6a-hexahydrofuro[4,3-c]furan-1-yl]-2,6-dimethoxyphenol	MID009860	apigenin	0.112243
MID011615	Cedar acid	MID012156	beta-Ionone	0.112162
MID013722	caffeine	MID012156	beta-Ionone	0.11211
MID009364	Triptonoterpene；14-Hydroxy-abieta-8,11,13-trien-3-one	MID011498	acacetin	0.111939
MID002175	Dehydroabietlc acid	MID011844	thymol	0.111842
MID012968	5,8-Dihydroxy-7-(4-hydroxy-5-methyl-coumarin-3)-coumarin	MID012156	beta-Ionone	0.111751
MID010507	DBP	MID010546	l-Menthone	0.111608
MID012951	(+)-Medioresinol di-O-beta-D-glucopyranoside_qt	MID011208	49070_FLUKA	0.111569
MID010507	DBP	MID010526	patchouli alcohol	0.111422
MID010507	DBP	MID010700	Cedrol	0.111401
MID012972	8-Epilpganic acid_qt	MID011127	o-Acetyl-p-cresol	0.11108
MID013040	Wilsonine	MID011127	o-Acetyl-p-cresol	0.11108
MID013013	Triptonoditerpenic acid	MID004896	Isopinocamphone	0.110798
MID013013	Triptonoditerpenic acid	MID007428	L-Pinocamphone	0.110798
MID012941	2,5-Dimethoxybenzoquinone	MID009925	ent-Epicatechin	0.110716
MID005713	(+)-Medioresinol	MID011502	Perillyl alcohol	0.110588
MID011265	protocatechualdehyde	MID011208	49070_FLUKA	0.110588
MID013047	99694-86-7	MID005770	Menthol	0.11037
MID013047	99694-86-7	MID005771	Menthol-b	0.11037
MID012975	Canin	MID011127	o-Acetyl-p-cresol	0.110125
MID012988	[(3aR,4S,6E,9S,10Z,11aR)-9-hydroxy-6,10-dimethyl-3-methylene-2-oxo-3a,4,5,8,9,11a-hexahydrocyclodeca[b]furan-4-yl] (E)-2-methylbut-2-enoate	MID011127	o-Acetyl-p-cresol	0.110125
MID013016	Triptonoterpene	MID009953	PHB	0.110119
MID013048	TRIPTONOLIDE	MID005770	Menthol	0.11011
MID013048	TRIPTONOLIDE	MID005771	Menthol-b	0.11011
MID012956	triptolide	MID011127	o-Acetyl-p-cresol	0.110042
MID012977	Celafurine	MID009925	ent-Epicatechin	0.110019
MID011615	Cedar acid	MID011208	49070_FLUKA	0.109863
MID012972	8-Epilpganic acid_qt	MID009925	ent-Epicatechin	0.109858
MID013040	Wilsonine	MID009925	ent-Epicatechin	0.109858
MID013014	11-Hydroxy-14,15alpha-epoxytabersonine	MID011127	o-Acetyl-p-cresol	0.10984
MID012983	Dunnisinin	MID011127	o-Acetyl-p-cresol	0.109718
MID013005	(3E,7E)-2alpha,10beta,13alpha-Triacetoxy-5alpha,20-dihydroxy-3,8-seco-taxa-3,7,11-trien-9-one	MID011127	o-Acetyl-p-cresol	0.109718
MID010507	DBP	MID010260	kaempferol	0.109654
MID012975	Canin	MID009925	ent-Epicatechin	0.109488
MID012988	[(3aR,4S,6E,9S,10Z,11aR)-9-hydroxy-6,10-dimethyl-3-methylene-2-oxo-3a,4,5,8,9,11a-hexahydrocyclodeca[b]furan-4-yl] (E)-2-methylbut-2-enoate	MID009925	ent-Epicatechin	0.109488
MID009365	Triptonoterpenol	MID005770	Menthol	0.109388
MID009365	Triptonoterpenol	MID005771	Menthol-b	0.109388
MID012956	triptolide	MID009925	ent-Epicatechin	0.109384
MID011639	HX	MID011844	thymol	0.109338
MID009364	Triptonoterpene；14-Hydroxy-abieta-8,11,13-trien-3-one	MID009860	apigenin	0.109303
MID013016	Triptonoterpene	MID004896	Isopinocamphone	0.109026
MID013016	Triptonoterpene	MID007428	L-Pinocamphone	0.109026
MID012957	Tripchlorolide	MID011127	o-Acetyl-p-cresol	0.108909
MID012960	Tripdiolide	MID011127	o-Acetyl-p-cresol	0.108909
MID012961	Triptonide	MID011127	o-Acetyl-p-cresol	0.108909
MID012992	Tripdiotolnide	MID011127	o-Acetyl-p-cresol	0.108909
MID013011	Triptolidenol	MID011127	o-Acetyl-p-cresol	0.108909
MID013012	Triptonide	MID011127	o-Acetyl-p-cresol	0.108909
MID013037	104331-87-5	MID011127	o-Acetyl-p-cresol	0.108909
MID012977	Celafurine	MID004896	Isopinocamphone	0.108818
MID012977	Celafurine	MID007428	L-Pinocamphone	0.108818
MID017234	3-hydroxy-1-(3,5-dimethoxy-4-hydroxyphenyl)propan-1-one	MID010435	O-Methylthymol	0.108664
MID012993	Hypodiolide A	MID011127	o-Acetyl-p-cresol	0.108649
MID012965	Tryptophenolide	MID011127	o-Acetyl-p-cresol	0.108635
MID012965	Tryptophenolide	MID009925	ent-Epicatechin	0.108417
MID013014	11-Hydroxy-14,15alpha-epoxytabersonine	MID009925	ent-Epicatechin	0.108292
MID002175	Dehydroabietlc acid	MID011502	Perillyl alcohol	0.108159
MID017234	3-hydroxy-1-(3,5-dimethoxy-4-hydroxyphenyl)propan-1-one	MID010093	Rhamnocitrin	0.108043
MID012953	81827-74-9	MID011127	o-Acetyl-p-cresol	0.107896
MID012985	trans-Nepetalactone	MID011127	o-Acetyl-p-cresol	0.107755
MID009365	Triptonoterpenol	MID010041	(R)-lilool	0.10741
MID013015	Triptonoterpene methyl ether	MID011127	o-Acetyl-p-cresol	0.107386
MID013015	Triptonoterpene methyl ether	MID009953	PHB	0.107299
MID012983	Dunnisinin	MID009925	ent-Epicatechin	0.107272
MID013005	(3E,7E)-2alpha,10beta,13alpha-Triacetoxy-5alpha,20-dihydroxy-3,8-seco-taxa-3,7,11-trien-9-one	MID009925	ent-Epicatechin	0.107272
MID012957	Tripchlorolide	MID009925	ent-Epicatechin	0.107117
MID012960	Tripdiolide	MID009925	ent-Epicatechin	0.107117
MID012961	Triptonide	MID009925	ent-Epicatechin	0.107117
MID012992	Tripdiotolnide	MID009925	ent-Epicatechin	0.107117
MID013011	Triptolidenol	MID009925	ent-Epicatechin	0.107117
MID013012	Triptonide	MID009925	ent-Epicatechin	0.107117
MID013037	104331-87-5	MID009925	ent-Epicatechin	0.107117
MID017234	3-hydroxy-1-(3,5-dimethoxy-4-hydroxyphenyl)propan-1-one	MID009953	PHB	0.106988
MID012969	HRP	MID011208	49070_FLUKA	0.106974
MID012999	Triptoditerpenic acid B	MID011127	o-Acetyl-p-cresol	0.106964
MID013015	Triptonoterpene methyl ether	MID009925	ent-Epicatechin	0.10684
MID012993	Hypodiolide A	MID009925	ent-Epicatechin	0.106788
MID012997	Triptinin B	MID009953	PHB	0.106689
MID012953	81827-74-9	MID009925	ent-Epicatechin	0.106674
MID010507	DBP	MID009925	ent-Epicatechin	0.106529
MID012985	trans-Nepetalactone	MID009925	ent-Epicatechin	0.106497
MID012999	Triptoditerpenic acid B	MID009925	ent-Epicatechin	0.106308
MID012954	(1R,4aR,10aS)-5-hydroxy-1-(hydroxymethyl)-7-isopropyl-8-methoxy-1,4a-dimethyl-4,9,10,10a-tetrahydro-3H-phenthren-2-one	MID009953	PHB	0.10619
MID005713	(+)-Medioresinol	MID011777	Pulegone	0.106178
MID012977	Celafurine	MID011127	o-Acetyl-p-cresol	0.105971
MID012954	(1R,4aR,10aS)-5-hydroxy-1-(hydroxymethyl)-7-isopropyl-8-methoxy-1,4a-dimethyl-4,9,10,10a-tetrahydro-3H-phenthren-2-one	MID011127	o-Acetyl-p-cresol	0.105895
MID012986	Isoxanthohumol	MID011777	Pulegone	0.105837
MID012954	(1R,4aR,10aS)-5-hydroxy-1-(hydroxymethyl)-7-isopropyl-8-methoxy-1,4a-dimethyl-4,9,10,10a-tetrahydro-3H-phenthren-2-one	MID009925	ent-Epicatechin	0.105739
MID013013	Triptonoditerpenic acid	MID009925	ent-Epicatechin	0.105578
MID012941	2,5-Dimethoxybenzoquinone	MID009949	quercetin	0.105515
MID012997	Triptinin B	MID009925	ent-Epicatechin	0.10546
MID011860	40957-99-1	MID012135	Hesperetin	0.105299
MID009364	Triptonoterpene；14-Hydroxy-abieta-8,11,13-trien-3-one	MID010260	kaempferol	0.105215
MID013016	Triptonoterpene	MID009925	ent-Epicatechin	0.105162
MID012997	Triptinin B	MID011127	o-Acetyl-p-cresol	0.105075
MID011615	Cedar acid	MID011777	Pulegone	0.105013
MID017234	3-hydroxy-1-(3,5-dimethoxy-4-hydroxyphenyl)propan-1-one	MID009860	apigenin	0.104946
MID017234	3-hydroxy-1-(3,5-dimethoxy-4-hydroxyphenyl)propan-1-one	MID011498	acacetin	0.104841
MID009909	DIBP	MID017581	2-Hexanoylfuran	0.104801
MID012987	Neouralenol	MID011127	o-Acetyl-p-cresol	0.104173
MID014393	fraxetin	MID005770	Menthol	0.104044
MID014393	fraxetin	MID005771	Menthol-b	0.104044
MID013013	Triptonoditerpenic acid	MID011127	o-Acetyl-p-cresol	0.103486
MID012987	Neouralenol	MID010546	l-Menthone	0.103304
MID013016	Triptonoterpene	MID011127	o-Acetyl-p-cresol	0.102632
MID018996	3,3'-bis-(3,4-dihydro-4-hydroxy-6-methoxy)-2H-1-benzopyran	MID011127	o-Acetyl-p-cresol	0.102537
MID009365	Triptonoterpenol	MID009968	(L)-alpha-Terpineol	0.102465
MID012987	Neouralenol	MID010526	patchouli alcohol	0.102343
MID009365	Triptonoterpenol	MID009980	CAM	0.102338
MID012987	Neouralenol	MID010700	Cedrol	0.102335
MID002175	Dehydroabietlc acid	MID009860	apigenin	0.102088
MID012968	5,8-Dihydroxy-7-(4-hydroxy-5-methyl-coumarin-3)-coumarin	MID011777	Pulegone	0.102014
MID011265	protocatechualdehyde	MID005770	Menthol	0.101609
MID011265	protocatechualdehyde	MID005771	Menthol-b	0.101609
MID016077	4-[(1R,3aS,4R,6aS)-4-(4-hydroxy-3,5-dimethoxyphenyl)-1,3,3a,4,6,6a-hexahydrofuro[4,3-c]furan-1-yl]-2,6-dimethoxyphenol	MID011502	Perillyl alcohol	0.101538
MID018996	3,3'-bis-(3,4-dihydro-4-hydroxy-6-methoxy)-2H-1-benzopyran	MID011208	49070_FLUKA	0.101499
MID013722	caffeine	MID011844	thymol	0.101314
MID012986	Isoxanthohumol	MID011844	thymol	0.101308
MID009909	DIBP	MID011127	o-Acetyl-p-cresol	0.100975
MID012977	Celafurine	MID009966	Nol	0.100942
MID012987	Neouralenol	MID012156	beta-Ionone	0.100502
MID013047	99694-86-7	MID011208	49070_FLUKA	0.099975
MID011615	Cedar acid	MID011844	thymol	0.0998111
MID013048	TRIPTONOLIDE	MID011208	49070_FLUKA	0.099607
MID009364	Triptonoterpene；14-Hydroxy-abieta-8,11,13-trien-3-one	MID011844	thymol	0.0994119
MID012975	Canin	MID009953	PHB	0.0993331
MID012988	[(3aR,4S,6E,9S,10Z,11aR)-9-hydroxy-6,10-dimethyl-3-methylene-2-oxo-3a,4,5,8,9,11a-hexahydrocyclodeca[b]furan-4-yl] (E)-2-methylbut-2-enoate	MID009953	PHB	0.0993331
MID012969	HRP	MID011127	o-Acetyl-p-cresol	0.099235
MID012956	triptolide	MID009953	PHB	0.0991274
MID002175	Dehydroabietlc acid	MID010260	kaempferol	0.0989221
MID012972	8-Epilpganic acid_qt	MID009953	PHB	0.0988797
MID013040	Wilsonine	MID009953	PHB	0.0988797
MID010507	DBP	MID005770	Menthol	0.0988213
MID010507	DBP	MID005771	Menthol-b	0.0988213
MID009364	Triptonoterpene；14-Hydroxy-abieta-8,11,13-trien-3-one	MID010093	Rhamnocitrin	0.0987895
MID012951	(+)-Medioresinol di-O-beta-D-glucopyranoside_qt	MID017581	2-Hexanoylfuran	0.0987451
MID016077	4-[(1R,3aS,4R,6aS)-4-(4-hydroxy-3,5-dimethoxyphenyl)-1,3,3a,4,6,6a-hexahydrofuro[4,3-c]furan-1-yl]-2,6-dimethoxyphenol	MID005770	Menthol	0.0986149
MID016077	4-[(1R,3aS,4R,6aS)-4-(4-hydroxy-3,5-dimethoxyphenyl)-1,3,3a,4,6,6a-hexahydrofuro[4,3-c]furan-1-yl]-2,6-dimethoxyphenol	MID005771	Menthol-b	0.0986149
MID004875	Isoneotriptophenolide	MID009966	Nol	0.0985322
MID012965	Tryptophenolide	MID009953	PHB	0.0983728
MID011860	40957-99-1	MID009925	ent-Epicatechin	0.098151
MID012969	HRP	MID010193	isorhamnetin	0.0979242
MID012977	Celafurine	MID009949	quercetin	0.0979089
MID018996	3,3'-bis-(3,4-dihydro-4-hydroxy-6-methoxy)-2H-1-benzopyran	MID010193	isorhamnetin	0.0977843
MID009364	Triptonoterpene；14-Hydroxy-abieta-8,11,13-trien-3-one	MID010193	isorhamnetin	0.0977634
MID013051	(2R,3R,4S)-4-(4-hydroxy-3-methoxy-phenyl)-7-methoxy-2,3-dimethylol-tetralin-6-ol	MID011502	Perillyl alcohol	0.0976968
MID014393	fraxetin	MID017581	2-Hexanoylfuran	0.0976186
MID018996	3,3'-bis-(3,4-dihydro-4-hydroxy-6-methoxy)-2H-1-benzopyran	MID010260	kaempferol	0.097543
MID012996	Norathyriol	MID009966	Nol	0.0973783
MID002175	Dehydroabietlc acid	MID012156	beta-Ionone	0.0973133
MID014181	Zhebeiresinol	MID005770	Menthol	0.0970575
MID014181	Zhebeiresinol	MID005771	Menthol-b	0.0970575
MID002604	1,8-Dihydroxy-4-hydroxymethyl anthraquinone	MID010093	Rhamnocitrin	0.0960679
MID012985	trans-Nepetalactone	MID009949	quercetin	0.0958037
MID013014	11-Hydroxy-14,15alpha-epoxytabersonine	MID009953	PHB	0.0957773
MID013031	Wilfordic acid	MID004896	Isopinocamphone	0.0953088
MID013031	Wilfordic acid	MID007428	L-Pinocamphone	0.0953088
MID002175	Dehydroabietlc acid	MID010193	isorhamnetin	0.0951606
MID012969	HRP	MID010260	kaempferol	0.095157
MID011860	40957-99-1	MID009860	apigenin	0.0951187
MID012975	Canin	MID009966	Nol	0.0945282
MID012988	[(3aR,4S,6E,9S,10Z,11aR)-9-hydroxy-6,10-dimethyl-3-methylene-2-oxo-3a,4,5,8,9,11a-hexahydrocyclodeca[b]furan-4-yl] (E)-2-methylbut-2-enoate	MID009966	Nol	0.0945282
MID011265	protocatechualdehyde	MID004896	Isopinocamphone	0.0944719
MID011265	protocatechualdehyde	MID007428	L-Pinocamphone	0.0944719
MID012972	8-Epilpganic acid_qt	MID009966	Nol	0.0943945
MID013040	Wilsonine	MID009966	Nol	0.0943945
MID012956	triptolide	MID009966	Nol	0.0943563
MID004875	Isoneotriptophenolide	MID009949	quercetin	0.0942762
MID012999	Triptoditerpenic acid B	MID009953	PHB	0.0941937
MID012987	Neouralenol	MID011777	Pulegone	0.094157
MID012972	8-Epilpganic acid_qt	MID011844	thymol	0.094124
MID013040	Wilsonine	MID011844	thymol	0.094124
MID004875	Isoneotriptophenolide	MID009925	ent-Epicatechin	0.0940661
MID002604	1,8-Dihydroxy-4-hydroxymethyl anthraquinone	MID009860	apigenin	0.0939529
MID014181	Zhebeiresinol	MID011502	Perillyl alcohol	0.0937885
MID012953	81827-74-9	MID009953	PHB	0.093757
MID014393	fraxetin	MID011208	49070_FLUKA	0.0937536
MID002175	Dehydroabietlc acid	MID009949	quercetin	0.0935598
MID012965	Tryptophenolide	MID009966	Nol	0.0934862
MID012957	Tripchlorolide	MID009953	PHB	0.0934487
MID012960	Tripdiolide	MID009953	PHB	0.0934487
MID012961	Triptonide	MID009953	PHB	0.0934487
MID012992	Tripdiotolnide	MID009953	PHB	0.0934487
MID013011	Triptolidenol	MID009953	PHB	0.0934487
MID013012	Triptonide	MID009953	PHB	0.0934487
MID013037	104331-87-5	MID009953	PHB	0.0934487
MID012985	trans-Nepetalactone	MID009953	PHB	0.0934055
MID012986	Isoxanthohumol	MID009966	Nol	0.0932418
MID012975	Canin	MID011844	thymol	0.0931642
MID012988	[(3aR,4S,6E,9S,10Z,11aR)-9-hydroxy-6,10-dimethyl-3-methylene-2-oxo-3a,4,5,8,9,11a-hexahydrocyclodeca[b]furan-4-yl] (E)-2-methylbut-2-enoate	MID011844	thymol	0.0931642
MID012983	Dunnisinin	MID011844	thymol	0.0931501
MID013005	(3E,7E)-2alpha,10beta,13alpha-Triacetoxy-5alpha,20-dihydroxy-3,8-seco-taxa-3,7,11-trien-9-one	MID011844	thymol	0.0931501
MID012956	triptolide	MID011844	thymol	0.0930953
MID013014	11-Hydroxy-14,15alpha-epoxytabersonine	MID011844	thymol	0.0930847
MID012993	Hypodiolide A	MID009953	PHB	0.0927971
MID010507	DBP	MID011777	Pulegone	0.0926126
MID012983	Dunnisinin	MID009953	PHB	0.0925478
MID013005	(3E,7E)-2alpha,10beta,13alpha-Triacetoxy-5alpha,20-dihydroxy-3,8-seco-taxa-3,7,11-trien-9-one	MID009953	PHB	0.0925478
MID009365	Triptonoterpenol	MID010193	isorhamnetin	0.0924617
MID012957	Tripchlorolide	MID011844	thymol	0.0923045
MID012960	Tripdiolide	MID011844	thymol	0.0923045
MID012961	Triptonide	MID011844	thymol	0.0923045
MID012992	Tripdiotolnide	MID011844	thymol	0.0923045
MID013011	Triptolidenol	MID011844	thymol	0.0923045
MID013012	Triptonide	MID011844	thymol	0.0923045
MID013037	104331-87-5	MID011844	thymol	0.0923045
MID013051	(2R,3R,4S)-4-(4-hydroxy-3-methoxy-phenyl)-7-methoxy-2,3-dimethylol-tetralin-6-ol	MID005770	Menthol	0.0922933
MID013051	(2R,3R,4S)-4-(4-hydroxy-3-methoxy-phenyl)-7-methoxy-2,3-dimethylol-tetralin-6-ol	MID005771	Menthol-b	0.0922933
MID013013	Triptonoditerpenic acid	MID009966	Nol	0.0922711
MID018996	3,3'-bis-(3,4-dihydro-4-hydroxy-6-methoxy)-2H-1-benzopyran	MID011777	Pulegone	0.0922711
MID012968	5,8-Dihydroxy-7-(4-hydroxy-5-methyl-coumarin-3)-coumarin	MID009966	Nol	0.0922546
MID013016	Triptonoterpene	MID009966	Nol	0.0922464
MID004875	Isoneotriptophenolide	MID009953	PHB	0.0922177
MID012993	Hypodiolide A	MID011844	thymol	0.0920863
MID012986	Isoxanthohumol	MID004896	Isopinocamphone	0.0920461
MID012986	Isoxanthohumol	MID007428	L-Pinocamphone	0.0920461
MID012941	2,5-Dimethoxybenzoquinone	MID011844	thymol	0.091991
MID009364	Triptonoterpene；14-Hydroxy-abieta-8,11,13-trien-3-one	MID011806	(-)-Caryophyllene oxide	0.0919508
MID013014	11-Hydroxy-14,15alpha-epoxytabersonine	MID009966	Nol	0.091802
MID012953	81827-74-9	MID011844	thymol	0.0912961
MID012985	trans-Nepetalactone	MID011844	thymol	0.0911784
MID013015	Triptonoterpene methyl ether	MID009966	Nol	0.0908753
MID002604	1,8-Dihydroxy-4-hydroxymethyl anthraquinone	MID009949	quercetin	0.0908306
MID013015	Triptonoterpene methyl ether	MID011844	thymol	0.0907182
MID012987	Neouralenol	MID009966	Nol	0.0906737
MID012999	Triptoditerpenic acid B	MID011844	thymol	0.0903649
MID012951	(+)-Medioresinol di-O-beta-D-glucopyranoside_qt	MID009966	Nol	0.0902868
MID012987	Neouralenol	MID011844	thymol	0.0902324
MID012997	Triptinin B	MID009966	Nol	0.0900198
MID009365	Triptonoterpenol	MID017581	2-Hexanoylfuran	0.0900046
MID012999	Triptoditerpenic acid B	MID009966	Nol	0.089994
MID012953	81827-74-9	MID009966	Nol	0.0898685
MID012957	Tripchlorolide	MID009966	Nol	0.0898561
MID012960	Tripdiolide	MID009966	Nol	0.0898561
MID012961	Triptonide	MID009966	Nol	0.0898561
MID012992	Tripdiotolnide	MID009966	Nol	0.0898561
MID013011	Triptolidenol	MID009966	Nol	0.0898561
MID013012	Triptonide	MID009966	Nol	0.0898561
MID013037	104331-87-5	MID009966	Nol	0.0898561
MID010186	succinic acid	MID011498	acacetin	0.0898404
MID012954	(1R,4aR,10aS)-5-hydroxy-1-(hydroxymethyl)-7-isopropyl-8-methoxy-1,4a-dimethyl-4,9,10,10a-tetrahydro-3H-phenthren-2-one	MID009966	Nol	0.0897732
MID005713	(+)-Medioresinol	MID004896	Isopinocamphone	0.0897643
MID005713	(+)-Medioresinol	MID007428	L-Pinocamphone	0.0897643
MID012975	Canin	MID009949	quercetin	0.0896957
MID012988	[(3aR,4S,6E,9S,10Z,11aR)-9-hydroxy-6,10-dimethyl-3-methylene-2-oxo-3a,4,5,8,9,11a-hexahydrocyclodeca[b]furan-4-yl] (E)-2-methylbut-2-enoate	MID009949	quercetin	0.0896957
MID004372	16-Hydroxy-19,20-epoxy-kaurane	MID011208	49070_FLUKA	0.0895916
MID004591	Hypolide methyl ether	MID011208	49070_FLUKA	0.0895916
MID012985	trans-Nepetalactone	MID009966	Nol	0.0895748
MID012956	triptolide	MID009949	quercetin	0.0895232
MID012983	Dunnisinin	MID009966	Nol	0.0893543
MID013005	(3E,7E)-2alpha,10beta,13alpha-Triacetoxy-5alpha,20-dihydroxy-3,8-seco-taxa-3,7,11-trien-9-one	MID009966	Nol	0.0893543
MID012954	(1R,4aR,10aS)-5-hydroxy-1-(hydroxymethyl)-7-isopropyl-8-methoxy-1,4a-dimethyl-4,9,10,10a-tetrahydro-3H-phenthren-2-one	MID011844	thymol	0.0893252
MID012972	8-Epilpganic acid_qt	MID009949	quercetin	0.0893136
MID013040	Wilsonine	MID009949	quercetin	0.0893136
MID012993	Hypodiolide A	MID009966	Nol	0.0893116
MID013016	Triptonoterpene	MID009949	quercetin	0.0889794
MID012965	Tryptophenolide	MID009949	quercetin	0.0888918
MID013013	Triptonoditerpenic acid	MID009949	quercetin	0.0887956
MID012977	Celafurine	MID011844	thymol	0.0886655
MID016077	4-[(1R,3aS,4R,6aS)-4-(4-hydroxy-3,5-dimethoxyphenyl)-1,3,3a,4,6,6a-hexahydrofuro[4,3-c]furan-1-yl]-2,6-dimethoxyphenol	MID011777	Pulegone	0.0883135
MID022242	Antiarol	MID004896	Isopinocamphone	0.0883102
MID022242	Antiarol	MID007428	L-Pinocamphone	0.0883102
MID009365	Triptonoterpenol	MID011502	Perillyl alcohol	0.0882334
MID012951	(+)-Medioresinol di-O-beta-D-glucopyranoside_qt	MID011777	Pulegone	0.0878144
MID013047	99694-86-7	MID004896	Isopinocamphone	0.0876162
MID013047	99694-86-7	MID007428	L-Pinocamphone	0.0876162
MID012968	5,8-Dihydroxy-7-(4-hydroxy-5-methyl-coumarin-3)-coumarin	MID004896	Isopinocamphone	0.0874354
MID012968	5,8-Dihydroxy-7-(4-hydroxy-5-methyl-coumarin-3)-coumarin	MID007428	L-Pinocamphone	0.0874354
MID013047	99694-86-7	MID010546	l-Menthone	0.087396
MID013048	TRIPTONOLIDE	MID004896	Isopinocamphone	0.0870272
MID013048	TRIPTONOLIDE	MID007428	L-Pinocamphone	0.0870272
MID014181	Zhebeiresinol	MID011208	49070_FLUKA	0.0869424
MID013722	caffeine	MID004896	Isopinocamphone	0.0869199
MID013722	caffeine	MID007428	L-Pinocamphone	0.0869199
MID009708	Wilforonide	MID011208	49070_FLUKA	0.086917
MID013047	99694-86-7	MID012156	beta-Ionone	0.0868236
MID013047	99694-86-7	MID010526	patchouli alcohol	0.0867886
MID013047	99694-86-7	MID010700	Cedrol	0.0867807
MID013014	11-Hydroxy-14,15alpha-epoxytabersonine	MID009949	quercetin	0.0867122
MID013048	TRIPTONOLIDE	MID010546	l-Menthone	0.0865968
MID013048	TRIPTONOLIDE	MID012156	beta-Ionone	0.086434
MID013015	Triptonoterpene methyl ether	MID009949	quercetin	0.0862718
MID002175	Dehydroabietlc acid	MID009966	Nol	0.0861918
MID016077	4-[(1R,3aS,4R,6aS)-4-(4-hydroxy-3,5-dimethoxyphenyl)-1,3,3a,4,6,6a-hexahydrofuro[4,3-c]furan-1-yl]-2,6-dimethoxyphenol	MID011208	49070_FLUKA	0.0861889
MID009909	DIBP	MID011844	thymol	0.0861254
MID013048	TRIPTONOLIDE	MID010526	patchouli alcohol	0.086023
MID013048	TRIPTONOLIDE	MID010700	Cedrol	0.0860146
MID012997	Triptinin B	MID009949	quercetin	0.0858792
MID011639	HX	MID012135	Hesperetin	0.0855761
MID012954	(1R,4aR,10aS)-5-hydroxy-1-(hydroxymethyl)-7-isopropyl-8-methoxy-1,4a-dimethyl-4,9,10,10a-tetrahydro-3H-phenthren-2-one	MID009949	quercetin	0.0854016
MID012999	Triptoditerpenic acid B	MID009949	quercetin	0.0853874
MID009708	Wilforonide	MID011777	Pulegone	0.0852215
MID011265	protocatechualdehyde	MID011502	Perillyl alcohol	0.0851814
MID012953	81827-74-9	MID009949	quercetin	0.0850198
MID009364	Triptonoterpene；14-Hydroxy-abieta-8,11,13-trien-3-one	MID009925	ent-Epicatechin	0.0848398
MID012996	Norathyriol	MID004896	Isopinocamphone	0.0847623
MID012996	Norathyriol	MID007428	L-Pinocamphone	0.0847623
MID011615	Cedar acid	MID010435	O-Methylthymol	0.0847602
MID012957	Tripchlorolide	MID009949	quercetin	0.0847595
MID012960	Tripdiolide	MID009949	quercetin	0.0847595
MID012961	Triptonide	MID009949	quercetin	0.0847595
MID012992	Tripdiotolnide	MID009949	quercetin	0.0847595
MID013011	Triptolidenol	MID009949	quercetin	0.0847595
MID013012	Triptonide	MID009949	quercetin	0.0847595
MID013037	104331-87-5	MID009949	quercetin	0.0847595
MID012996	Norathyriol	MID012156	beta-Ionone	0.0844238
MID011860	40957-99-1	MID009953	PHB	0.0842598
MID012993	Hypodiolide A	MID009949	quercetin	0.0842131
MID010507	DBP	MID011208	49070_FLUKA	0.0842009
MID012996	Norathyriol	MID010546	l-Menthone	0.0840955
MID012983	Dunnisinin	MID009949	quercetin	0.0840018
MID013005	(3E,7E)-2alpha,10beta,13alpha-Triacetoxy-5alpha,20-dihydroxy-3,8-seco-taxa-3,7,11-trien-9-one	MID009949	quercetin	0.0840018
MID017234	3-hydroxy-1-(3,5-dimethoxy-4-hydroxyphenyl)propan-1-one	MID009949	quercetin	0.0839819
MID004875	Isoneotriptophenolide	MID005770	Menthol	0.0838196
MID004875	Isoneotriptophenolide	MID005771	Menthol-b	0.0838196
MID012996	Norathyriol	MID010526	patchouli alcohol	0.0835813
MID012996	Norathyriol	MID010700	Cedrol	0.0835727
MID013031	Wilfordic acid	MID011844	thymol	0.0835624
MID013031	Wilfordic acid	MID009860	apigenin	0.0828755
MID002604	1,8-Dihydroxy-4-hydroxymethyl anthraquinone	MID011498	acacetin	0.0828586
MID013051	(2R,3R,4S)-4-(4-hydroxy-3-methoxy-phenyl)-7-methoxy-2,3-dimethylol-tetralin-6-ol	MID011208	49070_FLUKA	0.0820402
MID012996	Norathyriol	MID011777	Pulegone	0.0819471
MID012969	HRP	MID010041	(R)-lilool	0.0817769
MID009708	Wilforonide	MID011844	thymol	0.0815695
MID010507	DBP	MID004896	Isopinocamphone	0.0814717
MID010507	DBP	MID007428	L-Pinocamphone	0.0814717
MID022242	Antiarol	MID017581	2-Hexanoylfuran	0.081239
MID017234	3-hydroxy-1-(3,5-dimethoxy-4-hydroxyphenyl)propan-1-one	MID017581	2-Hexanoylfuran	0.0808408
MID011615	Cedar acid	MID004896	Isopinocamphone	0.0806839
MID011615	Cedar acid	MID007428	L-Pinocamphone	0.0806839
MID012941	2,5-Dimethoxybenzoquinone	MID010260	kaempferol	0.080547
MID005713	(+)-Medioresinol	MID009966	Nol	0.0804053
MID012985	trans-Nepetalactone	MID009860	apigenin	0.0802674
MID013722	caffeine	MID010041	(R)-lilool	0.0801491
MID013047	99694-86-7	MID011844	thymol	0.0800034
MID017234	3-hydroxy-1-(3,5-dimethoxy-4-hydroxyphenyl)propan-1-one	MID011844	thymol	0.0795974
MID016058	(2R,3R,4S)-4-(4-hydroxy-3,5-dimethoxy-phenyl)-5,7-dimethoxy-2,3-dimethylol-tetralin-6-ol	MID010041	(R)-lilool	0.0793362
MID012969	HRP	MID012156	beta-Ionone	0.0793135
MID010260	kaempferol	MID017581	2-Hexanoylfuran	0.0792754
MID016058	(2R,3R,4S)-4-(4-hydroxy-3,5-dimethoxy-phenyl)-5,7-dimethoxy-2,3-dimethylol-tetralin-6-ol	MID009968	(L)-alpha-Terpineol	0.0790782
MID009365	Triptonoterpenol	MID010260	kaempferol	0.078825
MID010186	succinic acid	MID011844	thymol	0.078288
MID009365	Triptonoterpenol	MID011844	thymol	0.0782667
MID013015	Triptonoterpene methyl ether	MID010260	kaempferol	0.0780546
MID012987	Neouralenol	MID004896	Isopinocamphone	0.0779768
MID012987	Neouralenol	MID007428	L-Pinocamphone	0.0779768
MID012985	trans-Nepetalactone	MID010260	kaempferol	0.0779142
MID010260	kaempferol	MID011502	Perillyl alcohol	0.0776228
MID009364	Triptonoterpene；14-Hydroxy-abieta-8,11,13-trien-3-one	MID011502	Perillyl alcohol	0.0775839
MID013722	caffeine	MID009968	(L)-alpha-Terpineol	0.0774457
MID005713	(+)-Medioresinol	MID017581	2-Hexanoylfuran	0.0772177
MID012954	(1R,4aR,10aS)-5-hydroxy-1-(hydroxymethyl)-7-isopropyl-8-methoxy-1,4a-dimethyl-4,9,10,10a-tetrahydro-3H-phenthren-2-one	MID010260	kaempferol	0.0772004
MID009364	Triptonoterpene；14-Hydroxy-abieta-8,11,13-trien-3-one	MID009966	Nol	0.0771426
MID009708	Wilforonide	MID005770	Menthol	0.0768974
MID009708	Wilforonide	MID005771	Menthol-b	0.0768974
MID008653	DL-Syringaresinol	MID011498	acacetin	0.0764973
MID010204	syringaresinol	MID011498	acacetin	0.0764973
MID010234	(+)-Syringaresinol	MID011498	acacetin	0.0764973
MID006737	Neotriptophenolide	MID017581	2-Hexanoylfuran	0.0763742
MID009365	Triptonoterpenol	MID011208	49070_FLUKA	0.0758385
MID010186	succinic acid	MID009949	quercetin	0.0757747
MID010186	succinic acid	MID009966	Nol	0.0756294
MID012969	HRP	MID009980	CAM	0.0755801
MID012968	5,8-Dihydroxy-7-(4-hydroxy-5-methyl-coumarin-3)-coumarin	MID011844	thymol	0.0755474
MID002604	1,8-Dihydroxy-4-hydroxymethyl anthraquinone	MID009953	PHB	0.0753427
MID012969	HRP	MID009968	(L)-alpha-Terpineol	0.0748521
MID009708	Wilforonide	MID011806	(-)-Caryophyllene oxide	0.0745063
MID016058	(2R,3R,4S)-4-(4-hydroxy-3,5-dimethoxy-phenyl)-5,7-dimethoxy-2,3-dimethylol-tetralin-6-ol	MID009966	Nol	0.0744665
MID004875	Isoneotriptophenolide	MID010093	Rhamnocitrin	0.0741899
MID022242	Antiarol	MID011208	49070_FLUKA	0.0741699
MID009909	DIBP	MID011777	Pulegone	0.0738697
MID009364	Triptonoterpene；14-Hydroxy-abieta-8,11,13-trien-3-one	MID010041	(R)-lilool	0.0734349
MID013051	(2R,3R,4S)-4-(4-hydroxy-3-methoxy-phenyl)-7-methoxy-2,3-dimethylol-tetralin-6-ol	MID011844	thymol	0.0731058
MID004875	Isoneotriptophenolide	MID009860	apigenin	0.0724478
MID013031	Wilfordic acid	MID010093	Rhamnocitrin	0.0724315
MID009364	Triptonoterpene；14-Hydroxy-abieta-8,11,13-trien-3-one	MID009968	(L)-alpha-Terpineol	0.0720547
MID009909	DIBP	MID010193	isorhamnetin	0.071763
MID012956	triptolide	MID009860	apigenin	0.0717241
MID014393	fraxetin	MID009966	Nol	0.0714792
MID009909	DIBP	MID012135	Hesperetin	0.07138
MID009364	Triptonoterpene；14-Hydroxy-abieta-8,11,13-trien-3-one	MID009980	CAM	0.0711807
MID012951	(+)-Medioresinol di-O-beta-D-glucopyranoside_qt	MID012156	beta-Ionone	0.0710426
MID009909	DIBP	MID010260	kaempferol	0.0709594
MID016077	4-[(1R,3aS,4R,6aS)-4-(4-hydroxy-3,5-dimethoxyphenyl)-1,3,3a,4,6,6a-hexahydrofuro[4,3-c]furan-1-yl]-2,6-dimethoxyphenol	MID012156	beta-Ionone	0.0708791
MID016077	4-[(1R,3aS,4R,6aS)-4-(4-hydroxy-3,5-dimethoxyphenyl)-1,3,3a,4,6,6a-hexahydrofuro[4,3-c]furan-1-yl]-2,6-dimethoxyphenol	MID004896	Isopinocamphone	0.0707641
MID016077	4-[(1R,3aS,4R,6aS)-4-(4-hydroxy-3,5-dimethoxyphenyl)-1,3,3a,4,6,6a-hexahydrofuro[4,3-c]furan-1-yl]-2,6-dimethoxyphenol	MID007428	L-Pinocamphone	0.0707641
MID012951	(+)-Medioresinol di-O-beta-D-glucopyranoside_qt	MID011844	thymol	0.0704686
MID022242	Antiarol	MID011844	thymol	0.070396
MID016077	4-[(1R,3aS,4R,6aS)-4-(4-hydroxy-3,5-dimethoxyphenyl)-1,3,3a,4,6,6a-hexahydrofuro[4,3-c]furan-1-yl]-2,6-dimethoxyphenol	MID010546	l-Menthone	0.0696955
MID009909	DIBP	MID010435	O-Methylthymol	0.069657
MID016077	4-[(1R,3aS,4R,6aS)-4-(4-hydroxy-3,5-dimethoxyphenyl)-1,3,3a,4,6,6a-hexahydrofuro[4,3-c]furan-1-yl]-2,6-dimethoxyphenol	MID010526	patchouli alcohol	0.0692756
MID016077	4-[(1R,3aS,4R,6aS)-4-(4-hydroxy-3,5-dimethoxyphenyl)-1,3,3a,4,6,6a-hexahydrofuro[4,3-c]furan-1-yl]-2,6-dimethoxyphenol	MID010700	Cedrol	0.0692665
MID011615	Cedar acid	MID009980	CAM	0.0691442
MID013015	Triptonoterpene methyl ether	MID009860	apigenin	0.0690645
MID002175	Dehydroabietlc acid	MID011806	(-)-Caryophyllene oxide	0.0690508
MID002175	Dehydroabietlc acid	MID010435	O-Methylthymol	0.0690107
MID014393	fraxetin	MID011844	thymol	0.0686444
MID002175	Dehydroabietlc acid	MID010093	Rhamnocitrin	0.0686188
MID010260	kaempferol	MID005770	Menthol	0.0684722
MID010260	kaempferol	MID005771	Menthol-b	0.0684722
MID010507	DBP	MID010435	O-Methylthymol	0.0684416
MID012954	(1R,4aR,10aS)-5-hydroxy-1-(hydroxymethyl)-7-isopropyl-8-methoxy-1,4a-dimethyl-4,9,10,10a-tetrahydro-3H-phenthren-2-one	MID009860	apigenin	0.0683263
MID014393	fraxetin	MID012156	beta-Ionone	0.0683175
MID014393	fraxetin	MID010435	O-Methylthymol	0.0682222
MID012957	Tripchlorolide	MID009860	apigenin	0.0679199
MID012960	Tripdiolide	MID009860	apigenin	0.0679199
MID012961	Triptonide	MID009860	apigenin	0.0679199
MID012992	Tripdiotolnide	MID009860	apigenin	0.0679199
MID013011	Triptolidenol	MID009860	apigenin	0.0679199
MID013012	Triptonide	MID009860	apigenin	0.0679199
MID013037	104331-87-5	MID009860	apigenin	0.0679199
MID009708	Wilforonide	MID011498	acacetin	0.067851
MID009909	DIBP	MID011208	49070_FLUKA	0.0678221
MID009909	DIBP	MID005770	Menthol	0.0671434
MID009909	DIBP	MID005771	Menthol-b	0.0671434
MID013047	99694-86-7	MID010435	O-Methylthymol	0.0671157
MID009909	DIBP	MID004896	Isopinocamphone	0.0669869
MID009909	DIBP	MID007428	L-Pinocamphone	0.0669869
MID012969	HRP	MID010526	patchouli alcohol	0.0669666
MID012969	HRP	MID010700	Cedrol	0.0669428
MID013048	TRIPTONOLIDE	MID010435	O-Methylthymol	0.0668909
MID012969	HRP	MID010546	l-Menthone	0.0665942
MID012977	Celafurine	MID009860	apigenin	0.0663712
MID016077	4-[(1R,3aS,4R,6aS)-4-(4-hydroxy-3,5-dimethoxyphenyl)-1,3,3a,4,6,6a-hexahydrofuro[4,3-c]furan-1-yl]-2,6-dimethoxyphenol	MID011844	thymol	0.0663506
MID008653	DL-Syringaresinol	MID010093	Rhamnocitrin	0.0660348
MID010204	syringaresinol	MID010093	Rhamnocitrin	0.0660348
MID010234	(+)-Syringaresinol	MID010093	Rhamnocitrin	0.0660348
MID022242	Antiarol	MID005770	Menthol	0.0659564
MID022242	Antiarol	MID005771	Menthol-b	0.0659564
MID012951	(+)-Medioresinol di-O-beta-D-glucopyranoside_qt	MID010546	l-Menthone	0.0658629
MID016077	4-[(1R,3aS,4R,6aS)-4-(4-hydroxy-3,5-dimethoxyphenyl)-1,3,3a,4,6,6a-hexahydrofuro[4,3-c]furan-1-yl]-2,6-dimethoxyphenol	MID009966	Nol	0.0658416
MID008653	DL-Syringaresinol	MID012135	Hesperetin	0.0658301
MID010204	syringaresinol	MID012135	Hesperetin	0.0658301
MID010234	(+)-Syringaresinol	MID012135	Hesperetin	0.0658301
MID012951	(+)-Medioresinol di-O-beta-D-glucopyranoside_qt	MID010526	patchouli alcohol	0.0658233
MID014393	fraxetin	MID004896	Isopinocamphone	0.0658122
MID014393	fraxetin	MID007428	L-Pinocamphone	0.0658122
MID012951	(+)-Medioresinol di-O-beta-D-glucopyranoside_qt	MID010700	Cedrol	0.0658106
MID018996	3,3'-bis-(3,4-dihydro-4-hydroxy-6-methoxy)-2H-1-benzopyran	MID004896	Isopinocamphone	0.0656105
MID018996	3,3'-bis-(3,4-dihydro-4-hydroxy-6-methoxy)-2H-1-benzopyran	MID007428	L-Pinocamphone	0.0656105
MID017234	3-hydroxy-1-(3,5-dimethoxy-4-hydroxyphenyl)propan-1-one	MID009925	ent-Epicatechin	0.065348
MID013031	Wilfordic acid	MID010041	(R)-lilool	0.0650709
MID012941	2,5-Dimethoxybenzoquinone	MID010093	Rhamnocitrin	0.0647417
MID009364	Triptonoterpene；14-Hydroxy-abieta-8,11,13-trien-3-one	MID012135	Hesperetin	0.0646975
MID011265	protocatechualdehyde	MID009966	Nol	0.064404
MID014181	Zhebeiresinol	MID011844	thymol	0.0643457
MID013051	(2R,3R,4S)-4-(4-hydroxy-3-methoxy-phenyl)-7-methoxy-2,3-dimethylol-tetralin-6-ol	MID017581	2-Hexanoylfuran	0.0642197
MID012941	2,5-Dimethoxybenzoquinone	MID009860	apigenin	0.0635271
MID002175	Dehydroabietlc acid	MID011127	o-Acetyl-p-cresol	0.0633356
MID014181	Zhebeiresinol	MID012156	beta-Ionone	0.0632093
MID014181	Zhebeiresinol	MID017581	2-Hexanoylfuran	0.0627475
MID013031	Wilfordic acid	MID009968	(L)-alpha-Terpineol	0.0627403
MID011265	protocatechualdehyde	MID009980	CAM	0.0625263
MID013031	Wilfordic acid	MID009980	CAM	0.0623671
MID014393	fraxetin	MID010526	patchouli alcohol	0.0623606
MID014393	fraxetin	MID010700	Cedrol	0.0623473
MID014393	fraxetin	MID010546	l-Menthone	0.0623217
MID006737	Neotriptophenolide	MID011498	acacetin	0.0622589
MID012977	Celafurine	MID010260	kaempferol	0.0621818
MID013031	Wilfordic acid	MID010260	kaempferol	0.0621503
MID011265	protocatechualdehyde	MID017581	2-Hexanoylfuran	0.0618875
MID013048	TRIPTONOLIDE	MID017581	2-Hexanoylfuran	0.0617932
MID012996	Norathyriol	MID011844	thymol	0.0617064
MID012972	8-Epilpganic acid_qt	MID010260	kaempferol	0.0614303
MID013040	Wilsonine	MID010260	kaempferol	0.0614303
MID016058	(2R,3R,4S)-4-(4-hydroxy-3,5-dimethoxy-phenyl)-5,7-dimethoxy-2,3-dimethylol-tetralin-6-ol	MID017581	2-Hexanoylfuran	0.0613704
MID012975	Canin	MID010260	kaempferol	0.0612478
MID012988	[(3aR,4S,6E,9S,10Z,11aR)-9-hydroxy-6,10-dimethyl-3-methylene-2-oxo-3a,4,5,8,9,11a-hexahydrocyclodeca[b]furan-4-yl] (E)-2-methylbut-2-enoate	MID010260	kaempferol	0.0612478
MID012956	triptolide	MID010260	kaempferol	0.0611761
MID011615	Cedar acid	MID010526	patchouli alcohol	0.0610638
MID011615	Cedar acid	MID010700	Cedrol	0.0610437
MID013047	99694-86-7	MID017581	2-Hexanoylfuran	0.0609809
MID011615	Cedar acid	MID010546	l-Menthone	0.060748
MID011265	protocatechualdehyde	MID011844	thymol	0.0606519
MID004372	16-Hydroxy-19,20-epoxy-kaurane	MID005770	Menthol	0.0606061
MID004372	16-Hydroxy-19,20-epoxy-kaurane	MID005771	Menthol-b	0.0606061
MID004591	Hypolide methyl ether	MID005770	Menthol	0.0606061
MID004591	Hypolide methyl ether	MID005771	Menthol-b	0.0606061
MID012965	Tryptophenolide	MID010260	kaempferol	0.0605797
MID018996	3,3'-bis-(3,4-dihydro-4-hydroxy-6-methoxy)-2H-1-benzopyran	MID010700	Cedrol	0.0605164
MID014181	Zhebeiresinol	MID004896	Isopinocamphone	0.0604662
MID014181	Zhebeiresinol	MID007428	L-Pinocamphone	0.0604662
MID013014	11-Hydroxy-14,15alpha-epoxytabersonine	MID010260	kaempferol	0.0603488
MID013722	caffeine	MID009980	CAM	0.0601203
MID013051	(2R,3R,4S)-4-(4-hydroxy-3-methoxy-phenyl)-7-methoxy-2,3-dimethylol-tetralin-6-ol	MID012156	beta-Ionone	0.0597449
MID012983	Dunnisinin	MID010260	kaempferol	0.059571
MID013005	(3E,7E)-2alpha,10beta,13alpha-Triacetoxy-5alpha,20-dihydroxy-3,8-seco-taxa-3,7,11-trien-9-one	MID010260	kaempferol	0.059571
MID012957	Tripchlorolide	MID010260	kaempferol	0.059537
MID012960	Tripdiolide	MID010260	kaempferol	0.059537
MID012961	Triptonide	MID010260	kaempferol	0.059537
MID012992	Tripdiotolnide	MID010260	kaempferol	0.059537
MID013011	Triptolidenol	MID010260	kaempferol	0.059537
MID013012	Triptonide	MID010260	kaempferol	0.059537
MID013037	104331-87-5	MID010260	kaempferol	0.059537
MID013051	(2R,3R,4S)-4-(4-hydroxy-3-methoxy-phenyl)-7-methoxy-2,3-dimethylol-tetralin-6-ol	MID010435	O-Methylthymol	0.0594755
MID012975	Canin	MID009860	apigenin	0.05945
MID012988	[(3aR,4S,6E,9S,10Z,11aR)-9-hydroxy-6,10-dimethyl-3-methylene-2-oxo-3a,4,5,8,9,11a-hexahydrocyclodeca[b]furan-4-yl] (E)-2-methylbut-2-enoate	MID009860	apigenin	0.05945
MID010186	succinic acid	MID010093	Rhamnocitrin	0.0593304
MID012993	Hypodiolide A	MID010260	kaempferol	0.0593099
MID012953	81827-74-9	MID010260	kaempferol	0.0593039
MID010186	succinic acid	MID009860	apigenin	0.0591557
MID013016	Triptonoterpene	MID009860	apigenin	0.0591318
MID012999	Triptoditerpenic acid B	MID010260	kaempferol	0.0591229
MID012972	8-Epilpganic acid_qt	MID009860	apigenin	0.0591047
MID013040	Wilsonine	MID009860	apigenin	0.0591047
MID014393	fraxetin	MID011777	Pulegone	0.0590607
MID012977	Celafurine	MID010193	isorhamnetin	0.0590586
MID013013	Triptonoditerpenic acid	MID010260	kaempferol	0.0589743
MID013013	Triptonoditerpenic acid	MID009860	apigenin	0.0589466
MID012965	Tryptophenolide	MID009860	apigenin	0.0588387
MID005713	(+)-Medioresinol	MID011844	thymol	0.0587753
MID013016	Triptonoterpene	MID010260	kaempferol	0.0587571
MID012997	Triptinin B	MID010260	kaempferol	0.0586809
MID012969	HRP	MID004896	Isopinocamphone	0.0585578
MID012969	HRP	MID007428	L-Pinocamphone	0.0585578
MID002604	1,8-Dihydroxy-4-hydroxymethyl anthraquinone	MID009925	ent-Epicatechin	0.0582961
MID012941	2,5-Dimethoxybenzoquinone	MID010193	isorhamnetin	0.0582791
MID005713	(+)-Medioresinol	MID009980	CAM	0.0582766
MID009365	Triptonoterpenol	MID010435	O-Methylthymol	0.057226
MID006737	Neotriptophenolide	MID009860	apigenin	0.0572124
MID013014	11-Hydroxy-14,15alpha-epoxytabersonine	MID009860	apigenin	0.0570063
MID014181	Zhebeiresinol	MID010526	patchouli alcohol	0.0569072
MID014181	Zhebeiresinol	MID010700	Cedrol	0.056894
MID012985	trans-Nepetalactone	MID010093	Rhamnocitrin	0.056876
MID014181	Zhebeiresinol	MID010546	l-Menthone	0.0567972
MID012997	Triptinin B	MID009860	apigenin	0.0564831
MID013051	(2R,3R,4S)-4-(4-hydroxy-3-methoxy-phenyl)-7-methoxy-2,3-dimethylol-tetralin-6-ol	MID004896	Isopinocamphone	0.0563081
MID013051	(2R,3R,4S)-4-(4-hydroxy-3-methoxy-phenyl)-7-methoxy-2,3-dimethylol-tetralin-6-ol	MID007428	L-Pinocamphone	0.0563081
MID012999	Triptoditerpenic acid B	MID009860	apigenin	0.0560122
MID012953	81827-74-9	MID009860	apigenin	0.0556785
MID002175	Dehydroabietlc acid	MID009925	ent-Epicatechin	0.0556245
MID013051	(2R,3R,4S)-4-(4-hydroxy-3-methoxy-phenyl)-7-methoxy-2,3-dimethylol-tetralin-6-ol	MID009966	Nol	0.0555026
MID012977	Celafurine	MID010093	Rhamnocitrin	0.055229
MID012993	Hypodiolide A	MID009860	apigenin	0.0549907
MID012983	Dunnisinin	MID009860	apigenin	0.054783
MID013005	(3E,7E)-2alpha,10beta,13alpha-Triacetoxy-5alpha,20-dihydroxy-3,8-seco-taxa-3,7,11-trien-9-one	MID009860	apigenin	0.054783
MID013051	(2R,3R,4S)-4-(4-hydroxy-3-methoxy-phenyl)-7-methoxy-2,3-dimethylol-tetralin-6-ol	MID011777	Pulegone	0.0547553
MID013016	Triptonoterpene	MID010193	isorhamnetin	0.0547284
MID013015	Triptonoterpene methyl ether	MID010193	isorhamnetin	0.0544569
MID004875	Isoneotriptophenolide	MID011208	49070_FLUKA	0.0539988
MID016077	4-[(1R,3aS,4R,6aS)-4-(4-hydroxy-3,5-dimethoxyphenyl)-1,3,3a,4,6,6a-hexahydrofuro[4,3-c]furan-1-yl]-2,6-dimethoxyphenol	MID010041	(R)-lilool	0.0539576
MID012985	trans-Nepetalactone	MID010193	isorhamnetin	0.053874
MID012954	(1R,4aR,10aS)-5-hydroxy-1-(hydroxymethyl)-7-isopropyl-8-methoxy-1,4a-dimethyl-4,9,10,10a-tetrahydro-3H-phenthren-2-one	MID010193	isorhamnetin	0.0538264
MID006737	Neotriptophenolide	MID011208	49070_FLUKA	0.0537072
MID004875	Isoneotriptophenolide	MID011777	Pulegone	0.0536781
MID012951	(+)-Medioresinol di-O-beta-D-glucopyranoside_qt	MID004896	Isopinocamphone	0.0534542
MID012951	(+)-Medioresinol di-O-beta-D-glucopyranoside_qt	MID007428	L-Pinocamphone	0.0534542
MID016058	(2R,3R,4S)-4-(4-hydroxy-3,5-dimethoxy-phenyl)-5,7-dimethoxy-2,3-dimethylol-tetralin-6-ol	MID009980	CAM	0.053446
MID011639	HX	MID009860	apigenin	0.0531917
MID016058	(2R,3R,4S)-4-(4-hydroxy-3,5-dimethoxy-phenyl)-5,7-dimethoxy-2,3-dimethylol-tetralin-6-ol	MID010435	O-Methylthymol	0.0531239
MID011615	Cedar acid	MID010041	(R)-lilool	0.0530254
MID006737	Neotriptophenolide	MID011844	thymol	0.0522852
MID013051	(2R,3R,4S)-4-(4-hydroxy-3-methoxy-phenyl)-7-methoxy-2,3-dimethylol-tetralin-6-ol	MID010526	patchouli alcohol	0.0521473
MID013051	(2R,3R,4S)-4-(4-hydroxy-3-methoxy-phenyl)-7-methoxy-2,3-dimethylol-tetralin-6-ol	MID010700	Cedrol	0.0521326
MID008653	DL-Syringaresinol	MID009949	quercetin	0.0519223
MID010204	syringaresinol	MID009949	quercetin	0.0519223
MID010234	(+)-Syringaresinol	MID009949	quercetin	0.0519223
MID013051	(2R,3R,4S)-4-(4-hydroxy-3-methoxy-phenyl)-7-methoxy-2,3-dimethylol-tetralin-6-ol	MID010546	l-Menthone	0.0519211
MID018996	3,3'-bis-(3,4-dihydro-4-hydroxy-6-methoxy)-2H-1-benzopyran	MID012156	beta-Ionone	0.0517746
MID009909	DIBP	MID011502	Perillyl alcohol	0.0517309
MID016077	4-[(1R,3aS,4R,6aS)-4-(4-hydroxy-3,5-dimethoxyphenyl)-1,3,3a,4,6,6a-hexahydrofuro[4,3-c]furan-1-yl]-2,6-dimethoxyphenol	MID009968	(L)-alpha-Terpineol	0.0517217
MID010260	kaempferol	MID011208	49070_FLUKA	0.0516788
MID014181	Zhebeiresinol	MID009966	Nol	0.0513413
MID016077	4-[(1R,3aS,4R,6aS)-4-(4-hydroxy-3,5-dimethoxyphenyl)-1,3,3a,4,6,6a-hexahydrofuro[4,3-c]furan-1-yl]-2,6-dimethoxyphenol	MID017581	2-Hexanoylfuran	0.0509762
MID012996	Norathyriol	MID010041	(R)-lilool	0.0507575
MID008653	DL-Syringaresinol	MID009925	ent-Epicatechin	0.0506288
MID010204	syringaresinol	MID009925	ent-Epicatechin	0.0506288
MID010234	(+)-Syringaresinol	MID009925	ent-Epicatechin	0.0506288
MID006737	Neotriptophenolide	MID012135	Hesperetin	0.0500322
MID014181	Zhebeiresinol	MID010435	O-Methylthymol	0.0500099
MID016077	4-[(1R,3aS,4R,6aS)-4-(4-hydroxy-3,5-dimethoxyphenyl)-1,3,3a,4,6,6a-hexahydrofuro[4,3-c]furan-1-yl]-2,6-dimethoxyphenol	MID010435	O-Methylthymol	0.0499529
MID005713	(+)-Medioresinol	MID010041	(R)-lilool	0.0492406
MID012969	HRP	MID010435	O-Methylthymol	0.049215
MID006737	Neotriptophenolide	MID009949	quercetin	0.0491442
MID017234	3-hydroxy-1-(3,5-dimethoxy-4-hydroxyphenyl)propan-1-one	MID009966	Nol	0.0491051
MID006737	Neotriptophenolide	MID005770	Menthol	0.0487262
MID006737	Neotriptophenolide	MID005771	Menthol-b	0.0487262
MID012996	Norathyriol	MID009968	(L)-alpha-Terpineol	0.0485953
MID009365	Triptonoterpenol	MID012135	Hesperetin	0.0485853
MID002604	1,8-Dihydroxy-4-hydroxymethyl anthraquinone	MID012135	Hesperetin	0.0485331
MID012996	Norathyriol	MID009980	CAM	0.0485164
MID002604	1,8-Dihydroxy-4-hydroxymethyl anthraquinone	MID009966	Nol	0.0481033
MID013016	Triptonoterpene	MID010093	Rhamnocitrin	0.0480722
MID012975	Canin	MID010093	Rhamnocitrin	0.0480124
MID012988	[(3aR,4S,6E,9S,10Z,11aR)-9-hydroxy-6,10-dimethyl-3-methylene-2-oxo-3a,4,5,8,9,11a-hexahydrocyclodeca[b]furan-4-yl] (E)-2-methylbut-2-enoate	MID010093	Rhamnocitrin	0.0480124
MID004372	16-Hydroxy-19,20-epoxy-kaurane	MID011502	Perillyl alcohol	0.0479211
MID010186	succinic acid	MID012135	Hesperetin	0.0479071
MID012956	triptolide	MID010093	Rhamnocitrin	0.0478758
MID013013	Triptonoditerpenic acid	MID010093	Rhamnocitrin	0.0478389
MID012972	8-Epilpganic acid_qt	MID010093	Rhamnocitrin	0.047618
MID013040	Wilsonine	MID010093	Rhamnocitrin	0.047618
MID012941	2,5-Dimethoxybenzoquinone	MID010041	(R)-lilool	0.0475811
MID012965	Tryptophenolide	MID010093	Rhamnocitrin	0.0474672
MID012983	Dunnisinin	MID011806	(-)-Caryophyllene oxide	0.0473082
MID013005	(3E,7E)-2alpha,10beta,13alpha-Triacetoxy-5alpha,20-dihydroxy-3,8-seco-taxa-3,7,11-trien-9-one	MID011806	(-)-Caryophyllene oxide	0.0473082
MID012977	Celafurine	MID010041	(R)-lilool	0.0472925
MID012972	8-Epilpganic acid_qt	MID010041	(R)-lilool	0.0470728
MID013040	Wilsonine	MID010041	(R)-lilool	0.0470728
MID011615	Cedar acid	MID009968	(L)-alpha-Terpineol	0.0469739
MID012972	8-Epilpganic acid_qt	MID009968	(L)-alpha-Terpineol	0.0468827
MID013040	Wilsonine	MID009968	(L)-alpha-Terpineol	0.0468827
MID012975	Canin	MID010041	(R)-lilool	0.0468816
MID012988	[(3aR,4S,6E,9S,10Z,11aR)-9-hydroxy-6,10-dimethyl-3-methylene-2-oxo-3a,4,5,8,9,11a-hexahydrocyclodeca[b]furan-4-yl] (E)-2-methylbut-2-enoate	MID010041	(R)-lilool	0.0468816
MID012956	triptolide	MID010041	(R)-lilool	0.0468255
MID012972	8-Epilpganic acid_qt	MID011806	(-)-Caryophyllene oxide	0.0467546
MID013040	Wilsonine	MID011806	(-)-Caryophyllene oxide	0.0467546
MID012941	2,5-Dimethoxybenzoquinone	MID009968	(L)-alpha-Terpineol	0.0466286
MID012975	Canin	MID009968	(L)-alpha-Terpineol	0.0465927
MID012988	[(3aR,4S,6E,9S,10Z,11aR)-9-hydroxy-6,10-dimethyl-3-methylene-2-oxo-3a,4,5,8,9,11a-hexahydrocyclodeca[b]furan-4-yl] (E)-2-methylbut-2-enoate	MID009968	(L)-alpha-Terpineol	0.0465927
MID012956	triptolide	MID009968	(L)-alpha-Terpineol	0.0465536
MID013014	11-Hydroxy-14,15alpha-epoxytabersonine	MID011806	(-)-Caryophyllene oxide	0.0465337
MID012957	Tripchlorolide	MID011806	(-)-Caryophyllene oxide	0.0463678
MID012960	Tripdiolide	MID011806	(-)-Caryophyllene oxide	0.0463678
MID012961	Triptonide	MID011806	(-)-Caryophyllene oxide	0.0463678
MID012992	Tripdiotolnide	MID011806	(-)-Caryophyllene oxide	0.0463678
MID013011	Triptolidenol	MID011806	(-)-Caryophyllene oxide	0.0463678
MID013012	Triptonide	MID011806	(-)-Caryophyllene oxide	0.0463678
MID013037	104331-87-5	MID011806	(-)-Caryophyllene oxide	0.0463678
MID012993	Hypodiolide A	MID011806	(-)-Caryophyllene oxide	0.0463215
MID012965	Tryptophenolide	MID010041	(R)-lilool	0.0463124
MID013014	11-Hydroxy-14,15alpha-epoxytabersonine	MID009968	(L)-alpha-Terpineol	0.0462937
MID013014	11-Hydroxy-14,15alpha-epoxytabersonine	MID010041	(R)-lilool	0.0462262
MID012972	8-Epilpganic acid_qt	MID009980	CAM	0.0461524
MID013040	Wilsonine	MID009980	CAM	0.0461524
MID012941	2,5-Dimethoxybenzoquinone	MID009980	CAM	0.046097
MID012983	Dunnisinin	MID009968	(L)-alpha-Terpineol	0.0460658
MID013005	(3E,7E)-2alpha,10beta,13alpha-Triacetoxy-5alpha,20-dihydroxy-3,8-seco-taxa-3,7,11-trien-9-one	MID009968	(L)-alpha-Terpineol	0.0460658
MID012965	Tryptophenolide	MID009968	(L)-alpha-Terpineol	0.046043
MID013031	Wilfordic acid	MID010193	isorhamnetin	0.0460197
MID010260	kaempferol	MID009966	Nol	0.0459676
MID022242	Antiarol	MID010435	O-Methylthymol	0.0459043
MID012975	Canin	MID009980	CAM	0.0458962
MID012988	[(3aR,4S,6E,9S,10Z,11aR)-9-hydroxy-6,10-dimethyl-3-methylene-2-oxo-3a,4,5,8,9,11a-hexahydrocyclodeca[b]furan-4-yl] (E)-2-methylbut-2-enoate	MID009980	CAM	0.0458962
MID012956	triptolide	MID009980	CAM	0.045854
MID012957	Tripchlorolide	MID009968	(L)-alpha-Terpineol	0.0458516
MID012960	Tripdiolide	MID009968	(L)-alpha-Terpineol	0.0458516
MID012961	Triptonide	MID009968	(L)-alpha-Terpineol	0.0458516
MID012992	Tripdiotolnide	MID009968	(L)-alpha-Terpineol	0.0458516
MID013011	Triptolidenol	MID009968	(L)-alpha-Terpineol	0.0458516
MID013012	Triptonide	MID009968	(L)-alpha-Terpineol	0.0458516
MID013037	104331-87-5	MID009968	(L)-alpha-Terpineol	0.0458516
MID012975	Canin	MID011806	(-)-Caryophyllene oxide	0.0458271
MID012988	[(3aR,4S,6E,9S,10Z,11aR)-9-hydroxy-6,10-dimethyl-3-methylene-2-oxo-3a,4,5,8,9,11a-hexahydrocyclodeca[b]furan-4-yl] (E)-2-methylbut-2-enoate	MID011806	(-)-Caryophyllene oxide	0.0458271
MID005713	(+)-Medioresinol	MID009968	(L)-alpha-Terpineol	0.0458269
MID012956	triptolide	MID011806	(-)-Caryophyllene oxide	0.0458125
MID012977	Celafurine	MID009968	(L)-alpha-Terpineol	0.0457376
MID012993	Hypodiolide A	MID009968	(L)-alpha-Terpineol	0.0457279
MID012983	Dunnisinin	MID010041	(R)-lilool	0.0456679
MID013005	(3E,7E)-2alpha,10beta,13alpha-Triacetoxy-5alpha,20-dihydroxy-3,8-seco-taxa-3,7,11-trien-9-one	MID010041	(R)-lilool	0.0456679
MID012957	Tripchlorolide	MID010041	(R)-lilool	0.0455908
MID012960	Tripdiolide	MID010041	(R)-lilool	0.0455908
MID012961	Triptonide	MID010041	(R)-lilool	0.0455908
MID012992	Tripdiotolnide	MID010041	(R)-lilool	0.0455908
MID013011	Triptolidenol	MID010041	(R)-lilool	0.0455908
MID013012	Triptonide	MID010041	(R)-lilool	0.0455908
MID013037	104331-87-5	MID010041	(R)-lilool	0.0455908
MID013014	11-Hydroxy-14,15alpha-epoxytabersonine	MID010093	Rhamnocitrin	0.0455584
MID012953	81827-74-9	MID009968	(L)-alpha-Terpineol	0.045534
MID013014	11-Hydroxy-14,15alpha-epoxytabersonine	MID009980	CAM	0.0455169
MID012985	trans-Nepetalactone	MID009968	(L)-alpha-Terpineol	0.0454673
MID013015	Triptonoterpene methyl ether	MID010041	(R)-lilool	0.0454598
MID013015	Triptonoterpene methyl ether	MID009968	(L)-alpha-Terpineol	0.0454499
MID012953	81827-74-9	MID011806	(-)-Caryophyllene oxide	0.0454301
MID012993	Hypodiolide A	MID010041	(R)-lilool	0.0454131
MID012985	trans-Nepetalactone	MID011806	(-)-Caryophyllene oxide	0.0454051
MID013015	Triptonoterpene methyl ether	MID010093	Rhamnocitrin	0.045393
MID009708	Wilforonide	MID011502	Perillyl alcohol	0.0453875
MID012977	Celafurine	MID009980	CAM	0.0453813
MID012953	81827-74-9	MID010041	(R)-lilool	0.0453601
MID012965	Tryptophenolide	MID009980	CAM	0.0453585
MID011860	40957-99-1	MID017581	2-Hexanoylfuran	0.0453262
MID009364	Triptonoterpene；14-Hydroxy-abieta-8,11,13-trien-3-one	MID010435	O-Methylthymol	0.0452767
MID012985	trans-Nepetalactone	MID010041	(R)-lilool	0.0452642
MID012997	Triptinin B	MID010093	Rhamnocitrin	0.045263
MID012999	Triptoditerpenic acid B	MID009968	(L)-alpha-Terpineol	0.0452496
MID012983	Dunnisinin	MID009980	CAM	0.0452128
MID013005	(3E,7E)-2alpha,10beta,13alpha-Triacetoxy-5alpha,20-dihydroxy-3,8-seco-taxa-3,7,11-trien-9-one	MID009980	CAM	0.0452128
MID012999	Triptoditerpenic acid B	MID010041	(R)-lilool	0.0451721
MID009364	Triptonoterpene；14-Hydroxy-abieta-8,11,13-trien-3-one	MID004896	Isopinocamphone	0.0451705
MID009364	Triptonoterpene；14-Hydroxy-abieta-8,11,13-trien-3-one	MID007428	L-Pinocamphone	0.0451705
MID009909	DIBP	MID011806	(-)-Caryophyllene oxide	0.0450943
MID012957	Tripchlorolide	MID009980	CAM	0.0450399
MID012960	Tripdiolide	MID009980	CAM	0.0450399
MID012961	Triptonide	MID009980	CAM	0.0450399
MID012992	Tripdiotolnide	MID009980	CAM	0.0450399
MID013011	Triptolidenol	MID009980	CAM	0.0450399
MID013012	Triptonide	MID009980	CAM	0.0450399
MID013037	104331-87-5	MID009980	CAM	0.0450399
MID017234	3-hydroxy-1-(3,5-dimethoxy-4-hydroxyphenyl)propan-1-one	MID011777	Pulegone	0.0449899
MID012993	Hypodiolide A	MID009980	CAM	0.0449065
MID012954	(1R,4aR,10aS)-5-hydroxy-1-(hydroxymethyl)-7-isopropyl-8-methoxy-1,4a-dimethyl-4,9,10,10a-tetrahydro-3H-phenthren-2-one	MID009968	(L)-alpha-Terpineol	0.0448939
MID012954	(1R,4aR,10aS)-5-hydroxy-1-(hydroxymethyl)-7-isopropyl-8-methoxy-1,4a-dimethyl-4,9,10,10a-tetrahydro-3H-phenthren-2-one	MID010041	(R)-lilool	0.0448767
MID013013	Triptonoditerpenic acid	MID010041	(R)-lilool	0.044852
MID012965	Tryptophenolide	MID011806	(-)-Caryophyllene oxide	0.044841
MID012954	(1R,4aR,10aS)-5-hydroxy-1-(hydroxymethyl)-7-isopropyl-8-methoxy-1,4a-dimethyl-4,9,10,10a-tetrahydro-3H-phenthren-2-one	MID010093	Rhamnocitrin	0.0447948
MID012953	81827-74-9	MID009980	CAM	0.044754
MID012997	Triptinin B	MID010041	(R)-lilool	0.0447394
MID013015	Triptonoterpene methyl ether	MID009980	CAM	0.0447186
MID012999	Triptoditerpenic acid B	MID010093	Rhamnocitrin	0.0446928
MID012985	trans-Nepetalactone	MID009980	CAM	0.044682
MID012951	(+)-Medioresinol di-O-beta-D-glucopyranoside_qt	MID009980	CAM	0.0446599
MID012997	Triptinin B	MID009968	(L)-alpha-Terpineol	0.0446513
MID013016	Triptonoterpene	MID010041	(R)-lilool	0.0446462
MID013015	Triptonoterpene methyl ether	MID011806	(-)-Caryophyllene oxide	0.0446185
MID012999	Triptoditerpenic acid B	MID011806	(-)-Caryophyllene oxide	0.0445434
MID012999	Triptoditerpenic acid B	MID009980	CAM	0.0445025
MID012953	81827-74-9	MID010093	Rhamnocitrin	0.0443105
MID013013	Triptonoditerpenic acid	MID009968	(L)-alpha-Terpineol	0.044307
MID006737	Neotriptophenolide	MID009953	PHB	0.0442361
MID012954	(1R,4aR,10aS)-5-hydroxy-1-(hydroxymethyl)-7-isopropyl-8-methoxy-1,4a-dimethyl-4,9,10,10a-tetrahydro-3H-phenthren-2-one	MID009980	CAM	0.0441727
MID013016	Triptonoterpene	MID009968	(L)-alpha-Terpineol	0.0440287
MID012957	Tripchlorolide	MID010093	Rhamnocitrin	0.0440125
MID012960	Tripdiolide	MID010093	Rhamnocitrin	0.0440125
MID012961	Triptonide	MID010093	Rhamnocitrin	0.0440125
MID012992	Tripdiotolnide	MID010093	Rhamnocitrin	0.0440125
MID013011	Triptolidenol	MID010093	Rhamnocitrin	0.0440125
MID013012	Triptonide	MID010093	Rhamnocitrin	0.0440125
MID013037	104331-87-5	MID010093	Rhamnocitrin	0.0440125
MID012997	Triptinin B	MID009980	CAM	0.0439637
MID013013	Triptonoditerpenic acid	MID009980	CAM	0.043743
MID014393	fraxetin	MID009980	CAM	0.0437086
MID012954	(1R,4aR,10aS)-5-hydroxy-1-(hydroxymethyl)-7-isopropyl-8-methoxy-1,4a-dimethyl-4,9,10,10a-tetrahydro-3H-phenthren-2-one	MID011806	(-)-Caryophyllene oxide	0.0436661
MID014181	Zhebeiresinol	MID011777	Pulegone	0.04361
MID012941	2,5-Dimethoxybenzoquinone	MID011806	(-)-Caryophyllene oxide	0.0436065
MID012993	Hypodiolide A	MID010093	Rhamnocitrin	0.0435799
MID013016	Triptonoterpene	MID009980	CAM	0.0434907
MID006737	Neotriptophenolide	MID010093	Rhamnocitrin	0.043481
MID012983	Dunnisinin	MID010093	Rhamnocitrin	0.0433202
MID013005	(3E,7E)-2alpha,10beta,13alpha-Triacetoxy-5alpha,20-dihydroxy-3,8-seco-taxa-3,7,11-trien-9-one	MID010093	Rhamnocitrin	0.0433202
MID002175	Dehydroabietlc acid	MID012135	Hesperetin	0.0430595
MID012986	Isoxanthohumol	MID010041	(R)-lilool	0.04292
MID012997	Triptinin B	MID011806	(-)-Caryophyllene oxide	0.042865
MID008653	DL-Syringaresinol	MID009860	apigenin	0.0427992
MID010204	syringaresinol	MID009860	apigenin	0.0427992
MID010234	(+)-Syringaresinol	MID009860	apigenin	0.0427992
MID010186	succinic acid	MID009925	ent-Epicatechin	0.042735
MID005713	(+)-Medioresinol	MID012156	beta-Ionone	0.0426096
MID012968	5,8-Dihydroxy-7-(4-hydroxy-5-methyl-coumarin-3)-coumarin	MID010041	(R)-lilool	0.0420245
MID011860	40957-99-1	MID005770	Menthol	0.0419145
MID011860	40957-99-1	MID005771	Menthol-b	0.0419145
MID018996	3,3'-bis-(3,4-dihydro-4-hydroxy-6-methoxy)-2H-1-benzopyran	MID010526	patchouli alcohol	0.0418025
MID018996	3,3'-bis-(3,4-dihydro-4-hydroxy-6-methoxy)-2H-1-benzopyran	MID010546	l-Menthone	0.0414826
MID012986	Isoxanthohumol	MID009968	(L)-alpha-Terpineol	0.0413995
MID012986	Isoxanthohumol	MID009980	CAM	0.0411539
MID013013	Triptonoditerpenic acid	MID011806	(-)-Caryophyllene oxide	0.0407877
MID012968	5,8-Dihydroxy-7-(4-hydroxy-5-methyl-coumarin-3)-coumarin	MID009968	(L)-alpha-Terpineol	0.0403677
MID012987	Neouralenol	MID010041	(R)-lilool	0.0402623
MID011639	HX	MID011502	Perillyl alcohol	0.0401972
MID012968	5,8-Dihydroxy-7-(4-hydroxy-5-methyl-coumarin-3)-coumarin	MID009980	CAM	0.0401814
MID012977	Celafurine	MID011806	(-)-Caryophyllene oxide	0.0401597
MID013016	Triptonoterpene	MID011806	(-)-Caryophyllene oxide	0.0400887
MID010260	kaempferol	MID010041	(R)-lilool	0.0398783
MID012975	Canin	MID010193	isorhamnetin	0.0396255
MID012988	[(3aR,4S,6E,9S,10Z,11aR)-9-hydroxy-6,10-dimethyl-3-methylene-2-oxo-3a,4,5,8,9,11a-hexahydrocyclodeca[b]furan-4-yl] (E)-2-methylbut-2-enoate	MID010193	isorhamnetin	0.0396255
MID012956	triptolide	MID010193	isorhamnetin	0.0395386
MID012972	8-Epilpganic acid_qt	MID010193	isorhamnetin	0.0394964
MID013040	Wilsonine	MID010193	isorhamnetin	0.0394964
MID012965	Tryptophenolide	MID010193	isorhamnetin	0.0391592
MID011639	HX	MID010093	Rhamnocitrin	0.0389655
MID013013	Triptonoditerpenic acid	MID010193	isorhamnetin	0.0388346
MID009708	Wilforonide	MID010260	kaempferol	0.0388146
MID011639	HX	MID011498	acacetin	0.0386441
MID012997	Triptinin B	MID010435	O-Methylthymol	0.0386
MID010260	kaempferol	MID009968	(L)-alpha-Terpineol	0.0385863
MID013048	TRIPTONOLIDE	MID009966	Nol	0.038581
MID010260	kaempferol	MID009980	CAM	0.0383579
MID012987	Neouralenol	MID009968	(L)-alpha-Terpineol	0.038236
MID012987	Neouralenol	MID009980	CAM	0.0381892
MID013014	11-Hydroxy-14,15alpha-epoxytabersonine	MID010193	isorhamnetin	0.0381857
MID006737	Neotriptophenolide	MID010193	isorhamnetin	0.0377692
MID012997	Triptinin B	MID010193	isorhamnetin	0.037525
MID013016	Triptonoterpene	MID010435	O-Methylthymol	0.0374288
MID011265	protocatechualdehyde	MID010435	O-Methylthymol	0.0374261
MID012999	Triptoditerpenic acid B	MID010193	isorhamnetin	0.0373935
MID012953	81827-74-9	MID010193	isorhamnetin	0.0372696
MID013047	99694-86-7	MID009966	Nol	0.0372347
MID012957	Tripchlorolide	MID010193	isorhamnetin	0.0372018
MID012960	Tripdiolide	MID010193	isorhamnetin	0.0372018
MID012961	Triptonide	MID010193	isorhamnetin	0.0372018
MID012992	Tripdiotolnide	MID010193	isorhamnetin	0.0372018
MID013011	Triptolidenol	MID010193	isorhamnetin	0.0372018
MID013012	Triptonide	MID010193	isorhamnetin	0.0372018
MID013037	104331-87-5	MID010193	isorhamnetin	0.0372018
MID013031	Wilfordic acid	MID010435	O-Methylthymol	0.0371566
MID006737	Neotriptophenolide	MID009966	Nol	0.0369656
MID012993	Hypodiolide A	MID010193	isorhamnetin	0.0369266
MID012983	Dunnisinin	MID010193	isorhamnetin	0.0368858
MID013005	(3E,7E)-2alpha,10beta,13alpha-Triacetoxy-5alpha,20-dihydroxy-3,8-seco-taxa-3,7,11-trien-9-one	MID010193	isorhamnetin	0.0368858
MID016077	4-[(1R,3aS,4R,6aS)-4-(4-hydroxy-3,5-dimethoxyphenyl)-1,3,3a,4,6,6a-hexahydrofuro[4,3-c]furan-1-yl]-2,6-dimethoxyphenol	MID009980	CAM	0.0367685
MID002604	1,8-Dihydroxy-4-hydroxymethyl anthraquinone	MID010041	(R)-lilool	0.0367122
MID005713	(+)-Medioresinol	MID010526	patchouli alcohol	0.0365599
MID005713	(+)-Medioresinol	MID010700	Cedrol	0.0365478
MID005713	(+)-Medioresinol	MID010546	l-Menthone	0.0364138
MID009708	Wilforonide	MID010193	isorhamnetin	0.0364054
MID012951	(+)-Medioresinol di-O-beta-D-glucopyranoside_qt	MID010041	(R)-lilool	0.0363818
MID008653	DL-Syringaresinol	MID009953	PHB	0.0361273
MID010204	syringaresinol	MID009953	PHB	0.0361273
MID010234	(+)-Syringaresinol	MID009953	PHB	0.0361273
MID014393	fraxetin	MID010041	(R)-lilool	0.0361085
MID011639	HX	MID009949	quercetin	0.0357635
MID009708	Wilforonide	MID010700	Cedrol	0.0356904
MID013722	caffeine	MID010435	O-Methylthymol	0.0356675
MID009708	Wilforonide	MID004896	Isopinocamphone	0.0356255
MID009708	Wilforonide	MID007428	L-Pinocamphone	0.0356255
MID006737	Neotriptophenolide	MID011502	Perillyl alcohol	0.0351919
MID013031	Wilfordic acid	MID011806	(-)-Caryophyllene oxide	0.0350268
MID013048	TRIPTONOLIDE	MID009980	CAM	0.0349762
MID013047	99694-86-7	MID009980	CAM	0.0348268
MID011639	HX	MID009968	(L)-alpha-Terpineol	0.0347854
MID011639	HX	MID010041	(R)-lilool	0.0346872
MID010507	DBP	MID010041	(R)-lilool	0.0346837
MID002604	1,8-Dihydroxy-4-hydroxymethyl anthraquinone	MID009968	(L)-alpha-Terpineol	0.0346548
MID002604	1,8-Dihydroxy-4-hydroxymethyl anthraquinone	MID009980	CAM	0.0344091
MID004591	Hypolide methyl ether	MID017581	2-Hexanoylfuran	0.0343434
MID011639	HX	MID009980	CAM	0.0339428
MID012986	Isoxanthohumol	MID011806	(-)-Caryophyllene oxide	0.03355
MID018996	3,3'-bis-(3,4-dihydro-4-hydroxy-6-methoxy)-2H-1-benzopyran	MID010435	O-Methylthymol	0.0334713
MID012951	(+)-Medioresinol di-O-beta-D-glucopyranoside_qt	MID009968	(L)-alpha-Terpineol	0.0326206
MID002175	Dehydroabietlc acid	MID010041	(R)-lilool	0.0321645
MID014393	fraxetin	MID009968	(L)-alpha-Terpineol	0.0321052
MID009365	Triptonoterpenol	MID004896	Isopinocamphone	0.0319677
MID009365	Triptonoterpenol	MID007428	L-Pinocamphone	0.0319677
MID013722	caffeine	MID011806	(-)-Caryophyllene oxide	0.0319044
MID012968	5,8-Dihydroxy-7-(4-hydroxy-5-methyl-coumarin-3)-coumarin	MID011806	(-)-Caryophyllene oxide	0.0317929
MID017234	3-hydroxy-1-(3,5-dimethoxy-4-hydroxyphenyl)propan-1-one	MID011502	Perillyl alcohol	0.0315415
MID010186	succinic acid	MID011502	Perillyl alcohol	0.0314715
MID004875	Isoneotriptophenolide	MID010260	kaempferol	0.0311953
MID011639	HX	MID009966	Nol	0.0310646
MID014181	Zhebeiresinol	MID009980	CAM	0.0309851
MID010260	kaempferol	MID011777	Pulegone	0.0307614
MID013051	(2R,3R,4S)-4-(4-hydroxy-3-methoxy-phenyl)-7-methoxy-2,3-dimethylol-tetralin-6-ol	MID009980	CAM	0.0306227
MID010260	kaempferol	MID012156	beta-Ionone	0.0304542
MID013048	TRIPTONOLIDE	MID011777	Pulegone	0.0300834
MID010260	kaempferol	MID004896	Isopinocamphone	0.029976
MID010260	kaempferol	MID007428	L-Pinocamphone	0.029976
MID004875	Isoneotriptophenolide	MID010193	isorhamnetin	0.0299489
MID011639	HX	MID010260	kaempferol	0.029898
MID022242	Antiarol	MID010041	(R)-lilool	0.0298951
MID009365	Triptonoterpenol	MID011127	o-Acetyl-p-cresol	0.0298011
MID011265	protocatechualdehyde	MID010041	(R)-lilool	0.029603
MID013047	99694-86-7	MID011777	Pulegone	0.0295861
MID017234	3-hydroxy-1-(3,5-dimethoxy-4-hydroxyphenyl)propan-1-one	MID010041	(R)-lilool	0.0292402
MID010507	DBP	MID009980	CAM	0.0291881
MID010260	kaempferol	MID010546	l-Menthone	0.0289798
MID010260	kaempferol	MID011844	thymol	0.0289514
MID010260	kaempferol	MID010526	patchouli alcohol	0.0288134
MID010260	kaempferol	MID010700	Cedrol	0.0288075
MID008653	DL-Syringaresinol	MID011777	Pulegone	0.0287982
MID010204	syringaresinol	MID011777	Pulegone	0.0287982
MID010234	(+)-Syringaresinol	MID011777	Pulegone	0.0287982
MID017234	3-hydroxy-1-(3,5-dimethoxy-4-hydroxyphenyl)propan-1-one	MID009968	(L)-alpha-Terpineol	0.0287281
MID002175	Dehydroabietlc acid	MID009980	CAM	0.0286916
MID011639	HX	MID009925	ent-Epicatechin	0.0284172
MID011860	40957-99-1	MID011777	Pulegone	0.0283648
MID017234	3-hydroxy-1-(3,5-dimethoxy-4-hydroxyphenyl)propan-1-one	MID009980	CAM	0.0282926
MID009708	Wilforonide	MID011127	o-Acetyl-p-cresol	0.0282799
MID002175	Dehydroabietlc acid	MID009968	(L)-alpha-Terpineol	0.0282558
MID012987	Neouralenol	MID011806	(-)-Caryophyllene oxide	0.0282534
MID010507	DBP	MID009968	(L)-alpha-Terpineol	0.0281354
MID009708	Wilforonide	MID012135	Hesperetin	0.027987
MID022242	Antiarol	MID009968	(L)-alpha-Terpineol	0.027946
MID008653	DL-Syringaresinol	MID011208	49070_FLUKA	0.0278234
MID010204	syringaresinol	MID011208	49070_FLUKA	0.0278234
MID010234	(+)-Syringaresinol	MID011208	49070_FLUKA	0.0278234
MID008653	DL-Syringaresinol	MID011844	thymol	0.02731
MID010204	syringaresinol	MID011844	thymol	0.02731
MID010234	(+)-Syringaresinol	MID011844	thymol	0.02731
MID011639	HX	MID010193	isorhamnetin	0.0270207
MID011860	40957-99-1	MID011844	thymol	0.0265159
MID012996	Norathyriol	MID010435	O-Methylthymol	0.0265157
MID011265	protocatechualdehyde	MID009968	(L)-alpha-Terpineol	0.0263656
MID008653	DL-Syringaresinol	MID011127	o-Acetyl-p-cresol	0.0262634
MID010204	syringaresinol	MID011127	o-Acetyl-p-cresol	0.0262634
MID010234	(+)-Syringaresinol	MID011127	o-Acetyl-p-cresol	0.0262634
MID005713	(+)-Medioresinol	MID010435	O-Methylthymol	0.0261931
MID008653	DL-Syringaresinol	MID005770	Menthol	0.0260107
MID008653	DL-Syringaresinol	MID005771	Menthol-b	0.0260107
MID010204	syringaresinol	MID005770	Menthol	0.0260107
MID010204	syringaresinol	MID005771	Menthol-b	0.0260107
MID010234	(+)-Syringaresinol	MID005770	Menthol	0.0260107
MID010234	(+)-Syringaresinol	MID005771	Menthol-b	0.0260107
MID011639	HX	MID009953	PHB	0.0257661
MID011860	40957-99-1	MID010435	O-Methylthymol	0.0257072
MID012951	(+)-Medioresinol di-O-beta-D-glucopyranoside_qt	MID010435	O-Methylthymol	0.0255658
MID011860	40957-99-1	MID011208	49070_FLUKA	0.0253781
MID013051	(2R,3R,4S)-4-(4-hydroxy-3-methoxy-phenyl)-7-methoxy-2,3-dimethylol-tetralin-6-ol	MID010041	(R)-lilool	0.0249168
MID022242	Antiarol	MID009966	Nol	0.0244198
MID018996	3,3'-bis-(3,4-dihydro-4-hydroxy-6-methoxy)-2H-1-benzopyran	MID011806	(-)-Caryophyllene oxide	0.0244134
MID014181	Zhebeiresinol	MID010041	(R)-lilool	0.0241293
MID011860	40957-99-1	MID009966	Nol	0.0236618
MID009909	DIBP	MID010700	Cedrol	0.0234069
MID012996	Norathyriol	MID011806	(-)-Caryophyllene oxide	0.0233721
MID013048	TRIPTONOLIDE	MID010041	(R)-lilool	0.022942
MID013047	99694-86-7	MID010041	(R)-lilool	0.0225787
MID006737	Neotriptophenolide	MID009925	ent-Epicatechin	0.0223232
MID012969	HRP	MID011806	(-)-Caryophyllene oxide	0.0222154
MID002604	1,8-Dihydroxy-4-hydroxymethyl anthraquinone	MID017581	2-Hexanoylfuran	0.0217752
MID008653	DL-Syringaresinol	MID011502	Perillyl alcohol	0.0212057
MID010204	syringaresinol	MID011502	Perillyl alcohol	0.0212057
MID010234	(+)-Syringaresinol	MID011502	Perillyl alcohol	0.0212057
MID005713	(+)-Medioresinol	MID011806	(-)-Caryophyllene oxide	0.0206201
MID013048	TRIPTONOLIDE	MID009968	(L)-alpha-Terpineol	0.0204847
MID013051	(2R,3R,4S)-4-(4-hydroxy-3-methoxy-phenyl)-7-methoxy-2,3-dimethylol-tetralin-6-ol	MID009968	(L)-alpha-Terpineol	0.0203282
MID013047	99694-86-7	MID009968	(L)-alpha-Terpineol	0.0202648
MID014181	Zhebeiresinol	MID009968	(L)-alpha-Terpineol	0.0200273
MID010186	succinic acid	MID011127	o-Acetyl-p-cresol	0.0200193
MID011615	Cedar acid	MID011806	(-)-Caryophyllene oxide	0.0198885
MID011860	40957-99-1	MID009980	CAM	0.0198176
MID012951	(+)-Medioresinol di-O-beta-D-glucopyranoside_qt	MID011806	(-)-Caryophyllene oxide	0.0195505
MID010186	succinic acid	MID011777	Pulegone	0.0192817
MID011860	40957-99-1	MID011502	Perillyl alcohol	0.0186743
MID004875	Isoneotriptophenolide	MID011498	acacetin	0.0185127
MID006737	Neotriptophenolide	MID011127	o-Acetyl-p-cresol	0.0176833
MID006737	Neotriptophenolide	MID011777	Pulegone	0.0170317
MID009365	Triptonoterpenol	MID012156	beta-Ionone	0.0167283
MID011265	protocatechualdehyde	MID011777	Pulegone	0.0164875
MID003059	13,14-Epoxide 9,11,12-hydroxytriptolide	MID009860	apigenin	0.0164848
MID004566	16-Hydroxytriptolide	MID009860	apigenin	0.0164848
MID010186	succinic acid	MID005770	Menthol	0.0162829
MID010186	succinic acid	MID005771	Menthol-b	0.0162829
MID004372	16-Hydroxy-19,20-epoxy-kaurane	MID011498	acacetin	0.0160985
MID006737	Neotriptophenolide	MID010260	kaempferol	0.0154212
MID010186	succinic acid	MID010041	(R)-lilool	0.0136649
MID002604	1,8-Dihydroxy-4-hydroxymethyl anthraquinone	MID011127	o-Acetyl-p-cresol	0.013533
MID009909	DIBP	MID012156	beta-Ionone	0.0135206
MID009364	Triptonoterpene；14-Hydroxy-abieta-8,11,13-trien-3-one	MID011127	o-Acetyl-p-cresol	0.0132451
MID010186	succinic acid	MID011208	49070_FLUKA	0.0131936
MID002604	1,8-Dihydroxy-4-hydroxymethyl anthraquinone	MID011777	Pulegone	0.0130344
MID008653	DL-Syringaresinol	MID009966	Nol	0.0122527
MID010204	syringaresinol	MID009966	Nol	0.0122527
MID010234	(+)-Syringaresinol	MID009966	Nol	0.0122527
MID006737	Neotriptophenolide	MID010041	(R)-lilool	0.0120704
MID002604	1,8-Dihydroxy-4-hydroxymethyl anthraquinone	MID011844	thymol	0.0113415
MID022242	Antiarol	MID011777	Pulegone	0.0112513
MID010186	succinic acid	MID012156	beta-Ionone	0.0112375
MID002604	1,8-Dihydroxy-4-hydroxymethyl anthraquinone	MID005770	Menthol	0.0110072
MID002604	1,8-Dihydroxy-4-hydroxymethyl anthraquinone	MID005771	Menthol-b	0.0110072
MID010186	succinic acid	MID009980	CAM	0.0102579
MID004875	Isoneotriptophenolide	MID012135	Hesperetin	0.0100532
MID006737	Neotriptophenolide	MID012156	beta-Ionone	0.00992618
MID010186	succinic acid	MID009968	(L)-alpha-Terpineol	0.00950796
MID006737	Neotriptophenolide	MID010435	O-Methylthymol	0.00950221
MID008653	DL-Syringaresinol	MID017581	2-Hexanoylfuran	0.00943115
MID010204	syringaresinol	MID017581	2-Hexanoylfuran	0.00943115
MID010234	(+)-Syringaresinol	MID017581	2-Hexanoylfuran	0.00943115
MID004875	Isoneotriptophenolide	MID011127	o-Acetyl-p-cresol	0.0092221
MID006737	Neotriptophenolide	MID009980	CAM	0.00906089
MID002604	1,8-Dihydroxy-4-hydroxymethyl anthraquinone	MID011208	49070_FLUKA	0.00891882
MID006737	Neotriptophenolide	MID009968	(L)-alpha-Terpineol	0.00839847
MID009708	Wilforonide	MID017581	2-Hexanoylfuran	0.00824969
MID004875	Isoneotriptophenolide	MID011844	thymol	0.00772867
MID011860	40957-99-1	MID010041	(R)-lilool	0.00772628
MID002604	1,8-Dihydroxy-4-hydroxymethyl anthraquinone	MID012156	beta-Ionone	0.00759652
MID009364	Triptonoterpene；14-Hydroxy-abieta-8,11,13-trien-3-one	MID012156	beta-Ionone	0.00743493
MID002175	Dehydroabietlc acid	MID004896	Isopinocamphone	0.00734348
MID002175	Dehydroabietlc acid	MID007428	L-Pinocamphone	0.00734348
MID002604	1,8-Dihydroxy-4-hydroxymethyl anthraquinone	MID010435	O-Methylthymol	0.00727206
MID010186	succinic acid	MID004896	Isopinocamphone	0.00720423
MID010186	succinic acid	MID007428	L-Pinocamphone	0.00720423
MID011639	HX	MID017581	2-Hexanoylfuran	0.00703776
MID012987	Neouralenol	MID010435	O-Methylthymol	0.00654584
MID006737	Neotriptophenolide	MID004896	Isopinocamphone	0.00636356
MID006737	Neotriptophenolide	MID007428	L-Pinocamphone	0.00636356
MID011860	40957-99-1	MID012156	beta-Ionone	0.00635378
MID012977	Celafurine	MID010435	O-Methylthymol	0.00603455
MID022242	Antiarol	MID009980	CAM	0.0059857
MID012968	5,8-Dihydroxy-7-(4-hydroxy-5-methyl-coumarin-3)-coumarin	MID010435	O-Methylthymol	0.00581963
MID010507	DBP	MID011806	(-)-Caryophyllene oxide	0.00575176
MID012986	Isoxanthohumol	MID010435	O-Methylthymol	0.0055763
MID011860	40957-99-1	MID009968	(L)-alpha-Terpineol	0.00537589
MID009365	Triptonoterpenol	MID011806	(-)-Caryophyllene oxide	0.00530813
MID004875	Isoneotriptophenolide	MID012156	beta-Ionone	0.00517666
MID004875	Isoneotriptophenolide	MID010435	O-Methylthymol	0.00495555
MID002604	1,8-Dihydroxy-4-hydroxymethyl anthraquinone	MID004896	Isopinocamphone	0.00487004
MID002604	1,8-Dihydroxy-4-hydroxymethyl anthraquinone	MID007428	L-Pinocamphone	0.00487004
MID012941	2,5-Dimethoxybenzoquinone	MID010435	O-Methylthymol	0.00468619
MID017234	3-hydroxy-1-(3,5-dimethoxy-4-hydroxyphenyl)propan-1-one	MID005770	Menthol	0.00452878
MID017234	3-hydroxy-1-(3,5-dimethoxy-4-hydroxyphenyl)propan-1-one	MID005771	Menthol-b	0.00452878
MID009365	Triptonoterpenol	MID010526	patchouli alcohol	0.00446543
MID009365	Triptonoterpenol	MID010700	Cedrol	0.00444598
MID011639	HX	MID011127	o-Acetyl-p-cresol	0.00437387
MID011639	HX	MID011777	Pulegone	0.00421272
MID002604	1,8-Dihydroxy-4-hydroxymethyl anthraquinone	MID011502	Perillyl alcohol	0.00407759
MID011860	40957-99-1	MID004896	Isopinocamphone	0.00407334
MID011860	40957-99-1	MID007428	L-Pinocamphone	0.00407334
MID013051	(2R,3R,4S)-4-(4-hydroxy-3-methoxy-phenyl)-7-methoxy-2,3-dimethylol-tetralin-6-ol	MID011806	(-)-Caryophyllene oxide	0.00401255
MID008653	DL-Syringaresinol	MID010041	(R)-lilool	0.00400087
MID010204	syringaresinol	MID010041	(R)-lilool	0.00400087
MID010234	(+)-Syringaresinol	MID010041	(R)-lilool	0.00400087
MID009365	Triptonoterpenol	MID010546	l-Menthone	0.00378218
MID017234	3-hydroxy-1-(3,5-dimethoxy-4-hydroxyphenyl)propan-1-one	MID011208	49070_FLUKA	0.00366954
MID014393	fraxetin	MID011806	(-)-Caryophyllene oxide	0.00364059
MID009909	DIBP	MID010526	patchouli alcohol	0.00360916
MID014181	Zhebeiresinol	MID011806	(-)-Caryophyllene oxide	0.00360791
MID010186	succinic acid	MID011806	(-)-Caryophyllene oxide	0.00356581
MID011639	HX	MID005770	Menthol	0.00355752
MID011639	HX	MID005771	Menthol-b	0.00355752
MID013013	Triptonoditerpenic acid	MID010435	O-Methylthymol	0.00350163
MID004875	Isoneotriptophenolide	MID004896	Isopinocamphone	0.0033187
MID004875	Isoneotriptophenolide	MID007428	L-Pinocamphone	0.0033187
MID008653	DL-Syringaresinol	MID012156	beta-Ionone	0.00329015
MID010204	syringaresinol	MID012156	beta-Ionone	0.00329015
MID010234	(+)-Syringaresinol	MID012156	beta-Ionone	0.00329015
MID006737	Neotriptophenolide	MID011806	(-)-Caryophyllene oxide	0.00314971
MID017234	3-hydroxy-1-(3,5-dimethoxy-4-hydroxyphenyl)propan-1-one	MID012156	beta-Ionone	0.0031255
MID012975	Canin	MID010435	O-Methylthymol	0.00311139
MID012988	[(3aR,4S,6E,9S,10Z,11aR)-9-hydroxy-6,10-dimethyl-3-methylene-2-oxo-3a,4,5,8,9,11a-hexahydrocyclodeca[b]furan-4-yl] (E)-2-methylbut-2-enoate	MID010435	O-Methylthymol	0.00311139
MID012956	triptolide	MID010435	O-Methylthymol	0.0030672
MID002175	Dehydroabietlc acid	MID010526	patchouli alcohol	0.0030577
MID009909	DIBP	MID010546	l-Menthone	0.00305692
MID011265	protocatechualdehyde	MID011806	(-)-Caryophyllene oxide	0.00304908
MID002175	Dehydroabietlc acid	MID010700	Cedrol	0.00304437
MID012965	Tryptophenolide	MID010435	O-Methylthymol	0.00301169
MID008653	DL-Syringaresinol	MID009980	CAM	0.00300335
MID010204	syringaresinol	MID009980	CAM	0.00300335
MID010234	(+)-Syringaresinol	MID009980	CAM	0.00300335
MID010186	succinic acid	MID010526	patchouli alcohol	0.00299972
MID010186	succinic acid	MID010700	Cedrol	0.00298665
MID012972	8-Epilpganic acid_qt	MID010435	O-Methylthymol	0.00290615
MID013040	Wilsonine	MID010435	O-Methylthymol	0.00290615
MID011639	HX	MID011208	49070_FLUKA	0.00288256
MID009708	Wilforonide	MID012156	beta-Ionone	0.00287799
MID008653	DL-Syringaresinol	MID009968	(L)-alpha-Terpineol	0.00278378
MID010204	syringaresinol	MID009968	(L)-alpha-Terpineol	0.00278378
MID010234	(+)-Syringaresinol	MID009968	(L)-alpha-Terpineol	0.00278378
MID004875	Isoneotriptophenolide	MID011502	Perillyl alcohol	0.00277868
MID009708	Wilforonide	MID010435	O-Methylthymol	0.00275506
MID006737	Neotriptophenolide	MID010526	patchouli alcohol	0.00264968
MID006737	Neotriptophenolide	MID010700	Cedrol	0.00263813
MID002175	Dehydroabietlc acid	MID010546	l-Menthone	0.00258984
MID010186	succinic acid	MID010546	l-Menthone	0.00254073
MID016077	4-[(1R,3aS,4R,6aS)-4-(4-hydroxy-3,5-dimethoxyphenyl)-1,3,3a,4,6,6a-hexahydrofuro[4,3-c]furan-1-yl]-2,6-dimethoxyphenol	MID011806	(-)-Caryophyllene oxide	0.00247484
MID011639	HX	MID012156	beta-Ionone	0.0024552
MID002604	1,8-Dihydroxy-4-hydroxymethyl anthraquinone	MID011806	(-)-Caryophyllene oxide	0.00241048
MID011639	HX	MID010435	O-Methylthymol	0.00235033
MID013015	Triptonoterpene methyl ether	MID010435	O-Methylthymol	0.00234055
MID013048	TRIPTONOLIDE	MID011806	(-)-Caryophyllene oxide	0.00227829
MID006737	Neotriptophenolide	MID010546	l-Menthone	0.00224425
MID013014	11-Hydroxy-14,15alpha-epoxytabersonine	MID010435	O-Methylthymol	0.00223974
MID012954	(1R,4aR,10aS)-5-hydroxy-1-(hydroxymethyl)-7-isopropyl-8-methoxy-1,4a-dimethyl-4,9,10,10a-tetrahydro-3H-phenthren-2-one	MID010435	O-Methylthymol	0.00222274
MID013047	99694-86-7	MID011806	(-)-Caryophyllene oxide	0.00215775
MID012999	Triptoditerpenic acid B	MID010435	O-Methylthymol	0.002114
MID008653	DL-Syringaresinol	MID004896	Isopinocamphone	0.00210928
MID008653	DL-Syringaresinol	MID007428	L-Pinocamphone	0.00210928
MID010204	syringaresinol	MID004896	Isopinocamphone	0.00210928
MID010204	syringaresinol	MID007428	L-Pinocamphone	0.00210928
MID010234	(+)-Syringaresinol	MID004896	Isopinocamphone	0.00210928
MID010234	(+)-Syringaresinol	MID007428	L-Pinocamphone	0.00210928
MID022242	Antiarol	MID011806	(-)-Caryophyllene oxide	0.00208073
MID002604	1,8-Dihydroxy-4-hydroxymethyl anthraquinone	MID010526	patchouli alcohol	0.0020278
MID002604	1,8-Dihydroxy-4-hydroxymethyl anthraquinone	MID010700	Cedrol	0.00201897
MID011860	40957-99-1	MID011806	(-)-Caryophyllene oxide	0.00201614
MID017234	3-hydroxy-1-(3,5-dimethoxy-4-hydroxyphenyl)propan-1-one	MID004896	Isopinocamphone	0.00200372
MID017234	3-hydroxy-1-(3,5-dimethoxy-4-hydroxyphenyl)propan-1-one	MID007428	L-Pinocamphone	0.00200372
MID009364	Triptonoterpene；14-Hydroxy-abieta-8,11,13-trien-3-one	MID010526	patchouli alcohol	0.00198467
MID009364	Triptonoterpene；14-Hydroxy-abieta-8,11,13-trien-3-one	MID010700	Cedrol	0.00197602
MID012953	81827-74-9	MID010435	O-Methylthymol	0.0019136
MID012985	trans-Nepetalactone	MID010435	O-Methylthymol	0.00183811
MID012957	Tripchlorolide	MID010435	O-Methylthymol	0.00173953
MID012960	Tripdiolide	MID010435	O-Methylthymol	0.00173953
MID012961	Triptonide	MID010435	O-Methylthymol	0.00173953
MID012992	Tripdiotolnide	MID010435	O-Methylthymol	0.00173953
MID013011	Triptolidenol	MID010435	O-Methylthymol	0.00173953
MID013012	Triptonide	MID010435	O-Methylthymol	0.00173953
MID013037	104331-87-5	MID010435	O-Methylthymol	0.00173953
MID016058	(2R,3R,4S)-4-(4-hydroxy-3,5-dimethoxy-phenyl)-5,7-dimethoxy-2,3-dimethylol-tetralin-6-ol	MID011806	(-)-Caryophyllene oxide	0.00172459
MID002604	1,8-Dihydroxy-4-hydroxymethyl anthraquinone	MID010546	l-Menthone	0.00171753
MID011860	40957-99-1	MID010526	patchouli alcohol	0.00169607
MID011860	40957-99-1	MID010700	Cedrol	0.00168868
MID009364	Triptonoterpene；14-Hydroxy-abieta-8,11,13-trien-3-one	MID010546	l-Menthone	0.00168099
MID004875	Isoneotriptophenolide	MID011806	(-)-Caryophyllene oxide	0.00164262
MID012993	Hypodiolide A	MID010435	O-Methylthymol	0.00159957
MID010260	kaempferol	MID011806	(-)-Caryophyllene oxide	0.00159122
MID011639	HX	MID004896	Isopinocamphone	0.001574
MID011639	HX	MID007428	L-Pinocamphone	0.001574
MID012983	Dunnisinin	MID010435	O-Methylthymol	0.00143689
MID013005	(3E,7E)-2alpha,10beta,13alpha-Triacetoxy-5alpha,20-dihydroxy-3,8-seco-taxa-3,7,11-trien-9-one	MID010435	O-Methylthymol	0.00143689
MID011860	40957-99-1	MID010546	l-Menthone	0.00143655
MID004875	Isoneotriptophenolide	MID010526	patchouli alcohol	0.00138185
MID004875	Isoneotriptophenolide	MID010700	Cedrol	0.00137583
MID004875	Isoneotriptophenolide	MID010546	l-Menthone	0.00117041
MID008653	DL-Syringaresinol	MID011806	(-)-Caryophyllene oxide	0.00104401
MID010204	syringaresinol	MID011806	(-)-Caryophyllene oxide	0.00104401
MID010234	(+)-Syringaresinol	MID011806	(-)-Caryophyllene oxide	0.00104401
MID017234	3-hydroxy-1-(3,5-dimethoxy-4-hydroxyphenyl)propan-1-one	MID011806	(-)-Caryophyllene oxide	0.000991764
MID008653	DL-Syringaresinol	MID010526	patchouli alcohol	0.000878268
MID010204	syringaresinol	MID010526	patchouli alcohol	0.000878268
MID010234	(+)-Syringaresinol	MID010526	patchouli alcohol	0.000878268
MID008653	DL-Syringaresinol	MID010700	Cedrol	0.000874441
MID010204	syringaresinol	MID010700	Cedrol	0.000874441
MID010234	(+)-Syringaresinol	MID010700	Cedrol	0.000874441
MID017234	3-hydroxy-1-(3,5-dimethoxy-4-hydroxyphenyl)propan-1-one	MID010526	patchouli alcohol	0.000834316
MID017234	3-hydroxy-1-(3,5-dimethoxy-4-hydroxyphenyl)propan-1-one	MID010700	Cedrol	0.00083068
MID011639	HX	MID011806	(-)-Caryophyllene oxide	0.000779067
MID009708	Wilforonide	MID010526	patchouli alcohol	0.000768246
MID008653	DL-Syringaresinol	MID010546	l-Menthone	0.000743884
MID010204	syringaresinol	MID010546	l-Menthone	0.000743884
MID010234	(+)-Syringaresinol	MID010546	l-Menthone	0.000743884
MID017234	3-hydroxy-1-(3,5-dimethoxy-4-hydroxyphenyl)propan-1-one	MID010546	l-Menthone	0.000706657
MID011639	HX	MID010526	patchouli alcohol	0.000655386
MID011639	HX	MID010700	Cedrol	0.00065253
MID009708	Wilforonide	MID010546	l-Menthone	0.000650696
MID011639	HX	MID010546	l-Menthone	0.000555105
MID003059	13,14-Epoxide 9,11,12-hydroxytriptolide	MID009949	quercetin	0
MID003059	13,14-Epoxide 9,11,12-hydroxytriptolide	MID009953	PHB	0
MID003059	13,14-Epoxide 9,11,12-hydroxytriptolide	MID011498	acacetin	0
MID003059	13,14-Epoxide 9,11,12-hydroxytriptolide	MID010093	Rhamnocitrin	0
MID003059	13,14-Epoxide 9,11,12-hydroxytriptolide	MID009966	Nol	0
MID003059	13,14-Epoxide 9,11,12-hydroxytriptolide	MID010193	isorhamnetin	0
MID003059	13,14-Epoxide 9,11,12-hydroxytriptolide	MID009925	ent-Epicatechin	0
MID003059	13,14-Epoxide 9,11,12-hydroxytriptolide	MID017581	2-Hexanoylfuran	0
MID003059	13,14-Epoxide 9,11,12-hydroxytriptolide	MID009980	CAM	0
MID003059	13,14-Epoxide 9,11,12-hydroxytriptolide	MID010041	(R)-lilool	0
MID003059	13,14-Epoxide 9,11,12-hydroxytriptolide	MID009968	(L)-alpha-Terpineol	0
MID003059	13,14-Epoxide 9,11,12-hydroxytriptolide	MID011502	Perillyl alcohol	0
MID003059	13,14-Epoxide 9,11,12-hydroxytriptolide	MID012135	Hesperetin	0
MID003059	13,14-Epoxide 9,11,12-hydroxytriptolide	MID011127	o-Acetyl-p-cresol	0
MID003059	13,14-Epoxide 9,11,12-hydroxytriptolide	MID005770	Menthol	0
MID003059	13,14-Epoxide 9,11,12-hydroxytriptolide	MID005771	Menthol-b	0
MID003059	13,14-Epoxide 9,11,12-hydroxytriptolide	MID011844	thymol	0
MID003059	13,14-Epoxide 9,11,12-hydroxytriptolide	MID011777	Pulegone	0
MID003059	13,14-Epoxide 9,11,12-hydroxytriptolide	MID011208	49070_FLUKA	0
MID003059	13,14-Epoxide 9,11,12-hydroxytriptolide	MID012156	beta-Ionone	0
MID003059	13,14-Epoxide 9,11,12-hydroxytriptolide	MID010435	O-Methylthymol	0
MID003059	13,14-Epoxide 9,11,12-hydroxytriptolide	MID004896	Isopinocamphone	0
MID003059	13,14-Epoxide 9,11,12-hydroxytriptolide	MID007428	L-Pinocamphone	0
MID003059	13,14-Epoxide 9,11,12-hydroxytriptolide	MID010526	patchouli alcohol	0
MID003059	13,14-Epoxide 9,11,12-hydroxytriptolide	MID010700	Cedrol	0
MID003059	13,14-Epoxide 9,11,12-hydroxytriptolide	MID010546	l-Menthone	0
MID003059	13,14-Epoxide 9,11,12-hydroxytriptolide	MID011806	(-)-Caryophyllene oxide	0
MID003059	13,14-Epoxide 9,11,12-hydroxytriptolide	MID010260	kaempferol	0
MID004372	16-Hydroxy-19,20-epoxy-kaurane	MID009949	quercetin	0
MID004372	16-Hydroxy-19,20-epoxy-kaurane	MID009953	PHB	0
MID004372	16-Hydroxy-19,20-epoxy-kaurane	MID009860	apigenin	0
MID004372	16-Hydroxy-19,20-epoxy-kaurane	MID010093	Rhamnocitrin	0
MID004372	16-Hydroxy-19,20-epoxy-kaurane	MID009966	Nol	0
MID004372	16-Hydroxy-19,20-epoxy-kaurane	MID010193	isorhamnetin	0
MID004372	16-Hydroxy-19,20-epoxy-kaurane	MID009925	ent-Epicatechin	0
MID004372	16-Hydroxy-19,20-epoxy-kaurane	MID017581	2-Hexanoylfuran	0
MID004372	16-Hydroxy-19,20-epoxy-kaurane	MID009980	CAM	0
MID004372	16-Hydroxy-19,20-epoxy-kaurane	MID010041	(R)-lilool	0
MID004372	16-Hydroxy-19,20-epoxy-kaurane	MID009968	(L)-alpha-Terpineol	0
MID004372	16-Hydroxy-19,20-epoxy-kaurane	MID012135	Hesperetin	0
MID004372	16-Hydroxy-19,20-epoxy-kaurane	MID011127	o-Acetyl-p-cresol	0
MID004372	16-Hydroxy-19,20-epoxy-kaurane	MID011844	thymol	0
MID004372	16-Hydroxy-19,20-epoxy-kaurane	MID011777	Pulegone	0
MID004372	16-Hydroxy-19,20-epoxy-kaurane	MID012156	beta-Ionone	0
MID004372	16-Hydroxy-19,20-epoxy-kaurane	MID010435	O-Methylthymol	0
MID004372	16-Hydroxy-19,20-epoxy-kaurane	MID004896	Isopinocamphone	0
MID004372	16-Hydroxy-19,20-epoxy-kaurane	MID007428	L-Pinocamphone	0
MID004372	16-Hydroxy-19,20-epoxy-kaurane	MID010526	patchouli alcohol	0
MID004372	16-Hydroxy-19,20-epoxy-kaurane	MID010700	Cedrol	0
MID004372	16-Hydroxy-19,20-epoxy-kaurane	MID010546	l-Menthone	0
MID004372	16-Hydroxy-19,20-epoxy-kaurane	MID011806	(-)-Caryophyllene oxide	0
MID004372	16-Hydroxy-19,20-epoxy-kaurane	MID010260	kaempferol	0
MID004566	16-Hydroxytriptolide	MID009949	quercetin	0
MID004566	16-Hydroxytriptolide	MID009953	PHB	0
MID004566	16-Hydroxytriptolide	MID011498	acacetin	0
MID004566	16-Hydroxytriptolide	MID010093	Rhamnocitrin	0
MID004566	16-Hydroxytriptolide	MID009966	Nol	0
MID004566	16-Hydroxytriptolide	MID010193	isorhamnetin	0
MID004566	16-Hydroxytriptolide	MID009925	ent-Epicatechin	0
MID004566	16-Hydroxytriptolide	MID017581	2-Hexanoylfuran	0
MID004566	16-Hydroxytriptolide	MID009980	CAM	0
MID004566	16-Hydroxytriptolide	MID010041	(R)-lilool	0
MID004566	16-Hydroxytriptolide	MID009968	(L)-alpha-Terpineol	0
MID004566	16-Hydroxytriptolide	MID011502	Perillyl alcohol	0
MID004566	16-Hydroxytriptolide	MID012135	Hesperetin	0
MID004566	16-Hydroxytriptolide	MID011127	o-Acetyl-p-cresol	0
MID004566	16-Hydroxytriptolide	MID005770	Menthol	0
MID004566	16-Hydroxytriptolide	MID005771	Menthol-b	0
MID004566	16-Hydroxytriptolide	MID011844	thymol	0
MID004566	16-Hydroxytriptolide	MID011777	Pulegone	0
MID004566	16-Hydroxytriptolide	MID011208	49070_FLUKA	0
MID004566	16-Hydroxytriptolide	MID012156	beta-Ionone	0
MID004566	16-Hydroxytriptolide	MID010435	O-Methylthymol	0
MID004566	16-Hydroxytriptolide	MID004896	Isopinocamphone	0
MID004566	16-Hydroxytriptolide	MID007428	L-Pinocamphone	0
MID004566	16-Hydroxytriptolide	MID010526	patchouli alcohol	0
MID004566	16-Hydroxytriptolide	MID010700	Cedrol	0
MID004566	16-Hydroxytriptolide	MID010546	l-Menthone	0
MID004566	16-Hydroxytriptolide	MID011806	(-)-Caryophyllene oxide	0
MID004566	16-Hydroxytriptolide	MID010260	kaempferol	0
MID004591	Hypolide methyl ether	MID009949	quercetin	0
MID004591	Hypolide methyl ether	MID009953	PHB	0
MID004591	Hypolide methyl ether	MID011498	acacetin	0
MID004591	Hypolide methyl ether	MID009860	apigenin	0
MID004591	Hypolide methyl ether	MID010093	Rhamnocitrin	0
MID004591	Hypolide methyl ether	MID009966	Nol	0
MID004591	Hypolide methyl ether	MID010193	isorhamnetin	0
MID004591	Hypolide methyl ether	MID009925	ent-Epicatechin	0
MID004591	Hypolide methyl ether	MID009980	CAM	0
MID004591	Hypolide methyl ether	MID010041	(R)-lilool	0
MID004591	Hypolide methyl ether	MID009968	(L)-alpha-Terpineol	0
MID004591	Hypolide methyl ether	MID011502	Perillyl alcohol	0
MID004591	Hypolide methyl ether	MID012135	Hesperetin	0
MID004591	Hypolide methyl ether	MID011127	o-Acetyl-p-cresol	0
MID004591	Hypolide methyl ether	MID011844	thymol	0
MID004591	Hypolide methyl ether	MID011777	Pulegone	0
MID004591	Hypolide methyl ether	MID012156	beta-Ionone	0
MID004591	Hypolide methyl ether	MID010435	O-Methylthymol	0
MID004591	Hypolide methyl ether	MID004896	Isopinocamphone	0
MID004591	Hypolide methyl ether	MID007428	L-Pinocamphone	0
MID004591	Hypolide methyl ether	MID010526	patchouli alcohol	0
MID004591	Hypolide methyl ether	MID010700	Cedrol	0
MID004591	Hypolide methyl ether	MID010546	l-Menthone	0
MID004591	Hypolide methyl ether	MID011806	(-)-Caryophyllene oxide	0
MID004591	Hypolide methyl ether	MID010260	kaempferol	0
